# Supplementary material for: Lactiplantibacillus plantarum WJL ameliorates chronic kidney disease by inhibiting fibroblast growth factor 21 adaptive stress response via low protein diet
Source: Gut Microbes. 2026 Jul 12;18(1):2696622. doi: 10.1080/19490976.2026.2696622 (PMC13367091; doi:10.1080/19490976.2026.2696622)
Supplement: Supplementary Material — TableFinalversion_For reviewer.xlsx [file KGMI_A_2696622_SM6180.xlsx]

## Sheet: Summary 
Summary
Table 1 : Body composition in CKD mice induce by adenine diet under standardl or low protein diets
Table 2. Changes in body composition, renal parameters, and metabolic markers in CKD patients enrolled in the KETO-GUT study and receiving either a standard diet (ND, 0.8 g/kg/day of protein) or a low-protein diet (LPD; 0.4 g/kg/day of protein supplemented with ketoacid analogues).
Table 3: Body composition in CKD mice induced by 5/6 nephrectomy, under control or low-protein diet, with or without supplementation with Lactiplantibacillus plantarum WJL
Table S1. Composition of standard and low-protein diets
Table S2. Baseline characteristics of CKD patients analyzed in the KETO-GUT study under a normal diet (ND; 0.8 g/kg/day of protein) or a low-protein diet (LPD; 0.4 g/kg/day of protein supplemented with ketoacid analogues)
Table S3. Biological parameters in CKD patients enrolled in the KETO-GUT study and receiving either a standard diet (ND, 0.8 g/kg/day of protein) or a low-protein diet (LPD; 0.4 g/kg/day of protein supplemented with ketoacid analogues).
Table S4. Gut microbiota composition in sham, CKD, and CKD+LPD mice.
Table S5. Gut microbiota composition in CKD patients enrolled in the KETO-GUT study under a standard diet (ND, 0.8 g/kg/day of protein) or a low-protein diet (LPD; 0.4 g/kg/day of protein supplemented with ketoacid analogues), at baseline (T0) and after 3 months (T3).
Table S6: Metabolic pathways of the microbiota in CKD patients enrolled in the KETO-GUT study under a standard diet (ND, 0.8 g/kg/day of protein) or a low-protein diet (LPD; 0.4 g/kg/day of protein supplemented with ketoacid analogues), at baseline (T0) and after 3 months (T3).
Table S7. Plasma metabolomic profile in CKD mice fed a low-protein diet (LPD) with or without Lactiplantibacillus plantarum (LpWJL) supplementation.
Table S8. Hepatic metabolomic profile in CKD mice fed a low-protein diet (LPD) with or without Lactiplantibacillus plantarum (LpWJL) supplementation.
Table S9. Gut microbiota composition in 5/6 nephrectomized mice fed a low-protein diet, with or without Lactiplantibacillus plantarum WJL (LpWJL) supplementation.
Table S10: Sequence of primers used for qPCR analysis
Table S11: V3–V4 region primers used for 16S rRNA gene amplification in microbiota analysis

## Sheet: Table 1
Table 1 : Body composition in CKD mice induce by adenine diet under standardl or low protein diets
	Sham (n=10)			CKD (n=10)			CKD-LPD (n=10)
eWAT (% total BW)	1.7	±	0.1***	1.2	±	0.1	2.3	±	0.1***
Gastrocnemius (% total BW)	0.5	±	0.0	0.5	±	0.0	0.5	±	0.0
Liver (% total BW)	4.3	±	0.1*	4.7	±	0.1	3.8	±	0.1***
Kidney (% total BW)	1.2	±	0.0***	0.8	±	0.0	0.6	±	0.1***
Heart (% total BW)	0.5	±	0.0*	0.6	±	0.0	0.6	±	0.0
Lean mass, g	23.1	±	0.8	24.7	±	0.4	19.9	±	0.7***
Fat mass, g	3.8	±	0.4*	2.7	±	0.3	3.3	±	0.2
Lean mass and fat mass were measured at endpoint using time-domain NMR (MiniSpec, Bruker). eWAT: epididymal white adipose tissue. Data are expressed as mean ± SEM. Statistical significance was assessed using one-way ANOVA followed by Bonferroni post hoc test: *p<0.05; *** p<0.001 vs CKD

## Sheet: Table 2
Table 2. Changes in body composition, renal parameters, and metabolic markers in CKD patients enrolled in the KETO-GUT study and receiving either a standard diet (ND, 0.8 g/kg/day of protein) or a low-protein diet (LPD; 0.4 g/kg/day of protein supplemented with ketoacid analogues).
	ND T0			n	LPD T0			n	p-value	ND T3			n	LPD T3			n	p-value	D ND TO-T3			p-value	D LPD TO-T3			p-value
Body composition
Body weight (kg)	74.0	±	9.9	9	74.4	±	11.1	7	0.94	74.1	±	9.3	9	73.0	±	10.6	7	0.83	0.1	±	0.5	0.83	-1.4	±	0.5	0.02
Body mass index (BMI. kg/m²)	25.3	±	2.9	9	26.7	±	4.0	7	0.45	25.4	±	2.6	9	26.2	±	4.1	7	0.66	0.1	±	0.2	0.59	-0.5	±	0.1	0.02
Fat mass (kg)	22.0	±	5.1	9	25.6	±	10.9	7	0.45	21.1	±	4.3	9	25.3	±	10.0	6	0.36	-0.9	±	0.7	0.23	0.3	±	1.0	0.79
Fat mass (%)	30.1	±	7.5	9	33.8	±	13.1	7	0.52	29.2	±	7.6	9	35.2	±	12.1	6	0.31	-0.9	±	0.8	0.30	1.3	±	1.41	0.39
Lean tissue index (kg)	42.6	±	10.7	9	38.6	±	11.3	7	0.48	44.4	±	12.4	9	35.9	±	10.3	6	0.17	1.8	±	1.0	0.11	-1.7	±	1.5	0.32
Lean mass (%)	57.3	±	10.0	9	52.9	±	17.97	7	0.57	59.4	±	10.7	9	51.2	±	15.5	6	0.29	2.0	±	1.2	0.14	-1.9	±	2.2	0.42
Handgrip strength (kg)	32.8	±	9.4	9	30.5	±	15.33	7	0.74	32.6	±	9.5	9	29.8	±	13.5	7	0.65	-0.2	±	0.7	0.76	-0.7	±	0.8	0.40
Diet ( 3-day dietary recall)
Dietary fiber intake (g/day)	18.2	±	2.9	9	18.9	±	6.1	7	0.81	17.3	±	1.5	9	23.3	±	4.7	7	0.03	-0.9	±	1.7	0.62	4.4	±	1.9	0.06
Protein intake ( g/kg/day)	0.79	±	0.14	9	0.77	±	0.11	7	0.40	0.80	±	0.15	9	0.50	±	0.16	7	<0.01	0.0	±	0.2	0.44	-0.3	±	0.2	<0.01
Calories intake (kcal/kg/day)		±		9		±		7	0.39		±		9		±		7	0.14		±				±
Diet ( by 24h urine)
Sodium intake (g/day)	8.0 (5.4–14.4)			9	4.5 (2.4–10.2)			7	<0.001	7.1 (5.2–13.4)			9	4.1 (2.5–7.1)			7	<0.001	-1.0	±	0.6	0.13	-0.5	±	1.1	0.38
Renal parameters
eGFR (ml/min/1.73 m²)	21.4	±	2.3	9	22.4	±	4.8	7	0.74	19.6	±	7.3	9	21.7	±	4.6	7	0.49	-1.9	±	0.8	0.05	-0.7	±	1.0	0.49
Serum urea (mmol/L)	15.4	±	3.9	9	13.3	±	2.3	7	0.21	16.8	±	4.4	9	10.1	±	3.4	6	<0.01	1.4	±	0.6	0.06	-3.0	±	1.0	0.03
Glucose Control
Hemoglobin A1c (%)	5.5 (5.2–6.1)			8	5.5 (5.2–6.0)			7	0.80	5.6 (5.2–6.3)			9	5.4 (5.2–5.6)			7	0.39	0.0	±	0.1	0.88	-0.2	±	0.1	0.03
Plasma glucose basal (mmol/L)	5.1	±	0.5	9	5.2	±	0.5	7	0.79	5.1	±	0.7	9	5.0	±	0.4	7	0.81	-0.1	±	0.1	0.51	-0.2	±	0.2	0.28
Plasma glucose 2h (mmol/L)	6.9	±	1.3	9	6.6	±	2.6	7	0.75	7.0	±	1.6	9	6.8	±	0.5	7	0.85	-0.0	±	0.7	0.99	0.2	±	0.7	0.78
Plasma insulin basal (μU/mL)	9.5	±	6.3	9	10.1	±	6.9	7	0.87	11.6	±	4.9	9	10.0	±	4.5	7	0.51	2.1	±	1.0	0.03	-0.1	±	1.4	0.96
Plasma insulin 2h (μU/mL)	75 (7-162)			9	36 (26-103)			7	0.30	49 (17-109)			9	57 (17-177)			7	0.99	-17.7	±	13.3	0.20	14.1	±	16.5	0.47
AUC glucose 120 min (mmol·min/L)	371	±	117	9	293	±	160	7	0.31	382	±	29	9	273	±	114	7	0.05	11.6	±	27.8	0.69	-20.3	±	53.9	0.72
AUC insulin 120 min (μU·min/mL)	7150	±	2137	9	5766	±	3025	7	0.33	6147	±	1974	9	6964	±	3301	7	0.58	-1003	±	924	0.31	1198	±	1752	0.52
Insulin Sensitivity
Matsuda Index	3.8 (1.6-6.8)			9	4.1 (2.6-20.2)			7	0.60	3.8 (1.8-4.8)			9	3.8 (2.2-6.4)			7	0.54	-0.6	±	0.4	0.44	-2.3	±	2.0	0.30
HOMA-IR	1.4 (1.0-6.2)			9	2.8 (0.0-5.3)			7	0.85	2.4 (1.4-6.5)			9	2.4 (0.5-3.2)			7	0.99	0.5	±	0.2	0.04	-0.2	±	0.4	1.00
Disposition Index (IGI × ISI)	2.5 (1.0-8.0)			9	2.9 (0.1-13.8)			7	0.99	2.6 (1.5-5.6)			9	3.0 (0.3-7.6)			7	0.54	-0.51	±	0.5	0.50	-1.2	±	1.8	0.81
Beta-cell Function
HOMA-beta	102 (54-237)			9	107 (3-314)			7	0.92	151 (67.-322)			9	134 (28-360)			7	0.76	47	±	16	0.03	33	±	19	0.16
Insulinogenic Index (β-cell)	0.9	±	0.4	9	0.7	±	0.4	7	0.39	0.8	±	0.3	9	0.9	±	0.5	7	0.93	0.0	±	0.1	0.91	0.2	±	0.2	0.41
FGF21 control
FGF21 basal (pg/mL)	62 (0-946)			9	130 (0-308)			7	0.76	50 (0-688)			9	474 (0-773)			7	0.09	-90	±	62	0.31	293	±	105	0.05
FGF21 2h (pg/mL)	84 (0-1145)			9	149 (11-336)			7	0.99	82 (11-685)			9	531 (24-1023)			7	0.02	-169	±	101	0.07	449	±	128	0.02
FGF21 4h (pg/mL)	117 (0-1774)			9	342 (15-744)			7	0.30	205 (10-746)			9	958 (31-1469)			7	0.02	-91	±	161	0.65	541	±	168	0.02
AUC FGF21 240 min (pg·min/mL)	13769 (4680-167630)			9	18469 (4888-36982)			7	0.61	16772 (3695-154184)			9	64545 (7947-99352)			7	0.09	3982	±	23416	0.91	40332	±	10312	0.02
Values are expressed as mean ± standard deviation (SD) or as median (min–max) for variables with non-normal distribution.n: number of patients. Within-group comparisons between baseline and follow-up were performed using paired t-tests or Wilcoxon signed-rank tests, as appropriate. Between-group comparisons were conducted using unpaired t-tests or Mann–Whitney U tests, depending on the distributi…
																																	No	No	No	No

## Sheet: Table 3
Table 3: Body composition in CKD mice induced by 5/6 nephrectomy, under control or low-protein diet, with or without supplementation with Lactiplantibacillus plantarum WJL
	Sham (n=4)			CKD (n=9)			CKD+LPwjl (n=10)			CKD+LPD (n=9)			CKD+LPD+LPwjl (n=11)
eWAT (% total BW)	1.24	±	0.09	1.19	±	0.07*	1.23	±	0.09	1.5	±	0.05 ££	1.72	±	0.09 $
Gastrocnemius muscle (% total BW)	1.16	±	0.02	1.18	±	0.02	1.2	±	0.02	1.14	±	0.02	1.2	±	0.05
Liver (% total BW)	4.47	±	0.15	3.38	±	0.43***	3.76	±	0.05	2.96	±	0.06 £££	3.08	±	0.07
Kidneys (% total BW)	1.28	±	0.05	0.76	±	0.03***	0.7	±	0.03	0.62	±	0.03 ££	0.74	±	0.04 $
Heart (% total BW)	0.48	±	0.00	0.51	±	0.01*	0.52	±	0.02	0.53	±	0.01	0.53	±	0.01
Lean mass, g	18.9	±	0.4	17.5	±	0.1*	18.1	±	0.2	14.5	±	0.1£££	14.7	±	0.1
Fat mass, g	1.53	±	0.08	0.61	±	0.02***	0.89	±	0.04€	1.28	±	0.02 £££	1.73	±	0.02 $$$
eWAT: epididymal white adipose tissue; sc WAT: Subcutaneous white adipose tissue. Data are expressed as mean ± SEM. Statistical significance was assessed using one-way ANOVA followed by Bonferroni post hoc test: *p<0.05; *** p<0.001 sham vs CKD; $ p<0.05, $$$ p<0.001: CKD+LPD vs CKD+LPD+LPwjl; ££ p<0.01; £££ p< 0.001 CKD vs CKD+LPD ; € p<0.05 CKD vs CKD + LPwjl

## Sheet: TableS1
Table S1. Composition of standard and low-protein diets
		Standard Diet (AIN93G) (mWD)	Low protein diet (mWD)
Carbohydrates (g/kg)	Corn starch	394.4	520.4
	Maltodextrin	142	142
	Sucrose	110	110
	Cellulose	50	50
	kcal/g	2.59	2.59
	kcal (% of total)	65.3	78
Protein (g/kg)	L-Alanine	5	1.6
	L-Arginine	6.2	2
	L-Aspartic acid	11.8	3.9
	L-Cystine	3.7	1.2
	L-Glutamic acid	37	12.2
	L-Glycine	3.1	1
	L-Histidine	5.1	1.7
	L-Isoleucine	9.2	3
	L-Leucine	15.6	5.1
	L-Lysine	17	4.5
	L-Methionine	5	1.7
	L-Phenylalanine	8.6	2.8
	L-Proline	18.2	6
	L-Serine	10.3	3.4
	L-Threonine	7.2	2.4
	L-Tryptophan	1.9	0.6
	L-Tyrosine	9.4	3.1
	L-Valine	11.8	3.9
	kcal/g	0.74	0.24
	kcal (% of total)	18.8	6.1
Fat (g/kg)	Soybean oil	70	70
	kcal/g	0.63	0.63
	kcal (% of total)	15.9	15.9
Energy density (kcal/g)		3.6	3.6
	Mineral mix (AIN93G-MX) (g/kg)	35	35
	Vitamin mix (AIN93G-VX) (g/kg)	10	10
	Choline bitartrate (g/kg)	2.5	2.5

## Sheet: Table S2
Table S2. Baseline characteristics of CKD patients analyzed in the KETO-GUT study under a normal diet (ND; 0.8 g/kg/day of protein) or a low-protein diet (LPD; 0.4 g/kg/day of protein supplemented with ketoacid analogues)
	ND			n	LPD			n
Clinical Characteristics
Age (years)	62.78	±	3.726	9	65.43	±	3.131	7
Sex (M/F, % female) (%)	6/3 (33)			9	4/3 (43)			7
Current or former smokers (%)	11			9	0			7
Hypertension (%)	89.0			9	71.0			7
Dyslipidemia (%)	77.0			9	28.6			7
History of cardiovascular disease (%)	33.0			9	28.6			7
Body weight (kg)	73.78	±	3.245	9	73.71	±	3.92	7
Height (cm)	170	±	1.453	9	167.1	±	3.7	7
Body mass index (BMI) (kg/m²)	25.52	±	0.9525	9	26.47	±	1.447	7
Systolic blood pressure (mmHg)	131.0 (119.0-196.0)			8	146.0 (114.0-199.0)			7
Diastolic blood pressure (mmHg)	82.63	±	3.831	8	83	±	4.716	7
Heart rate (bpm)	73.29	±	6.736	7	68.83	±	4.468	6
Fat mass (kg)	23.99	±	3.735	8	23.41	±	4.954	7
Fat mass (%)	34.91	±	6.148	8	31.39	±	5.74	7
Lean mass (kg)	39.88	±	6.303	8	31.56	±	5.33	7
Lean mass (%)	53.14	±	5.98	8	56.71	±	8.262	7
Handgrip strength (kg/m³)	33.56	±	3.166	7	31.47	±	5.037	7
Diet ( 3-day dietary recall)
Daily protein intake (g/kg/day)	0.8089	±	0.03401	9	0.7057	±	0.0706	7
Daily caloric intake (kcal/kg/day)	26.92	±	3.42	8	21.44		4.00	7
Dietary fiber intake (g/day)	20.88	±	1.407	8	21.14	±	2.283	7
Diet ( by 24h urine)
Sodium intake (g/day)	131.0 (119.0-196.0)			9	131.0 (119.0-196.0)			7
Protein intake (g/kg/day)	131.0 (119.0-196.0)			9	131.0 (119.0-196.0)			7
Laboratory parameters
eGFR (CKD-EPI) (ml/min/1.73 m²)	22.11	±	1.996	9	23.14	±	1.438	7
Serum creatinine (μmol/L)	252.3	±	22.19	9	226.1	±	19.43	7
Serum urea (mmol/L)	14.58	±	1.432	9	12.08	±	1.319	6
Serum sodium (mmol/L)	141.0 (135.0-143.0)			8	141.0 (138.0-142.0)			7
Serum potassium (mmol/L)	4.501	±	0.1619	8	4.429	±	0.09932	7
Serum bicarbonate (mmol/L)	23.38	±	1.031	8	22.81	±	0.9316	7
Hemoglobin A1c (%)	5.55	±	0.09574	4	5.74	±	0.06782	5
Fasting glucose (g/L)	5.27	±	0.1923	8	5.642	±	0.2537	5
Serum albumin (g/dL)	40.4	±	3.02	8	44.25	±	2.45	6
Serum prealbumin (mg/L)	131.0 (119.0-196.0)			2	131.0 (119.0-196.0)			4
Serum calcium (mmol/L)	2.37 ( 2.24-2.49)			9	2.36 (2.31-2.46)			7
Serum phosphorus (mmol/L)	1.070(0.9800-1.490)			9	1.13 (1.000-1.400)			7
Parathyroid hormone (PTH) (ng/L)	116.9	±	26.09	8	91.57	±	13.04	7
25-hydroxy vitamin D3 (μg/L)	65.38	±	10.62	8	88.57	±	6.697	7
Serum ferritin (ng/mL)	168.0 (79.00-410.0)			7	165 (11-989)			7
Hemoglobin (g/dL)	128.9	±	4.036	9	136	±	4.639	7
Platelet count (×10⁹/L)	256.1	±	24.07	8	243	±	16.18	4
24-hour proteinuria (g/24h)	2.250 (0.720-6.80)			7	0.5150 (0.060-1.520)			6
Causes of nephropathy, N (%)
Vascular	1 (11.1)			9	2 (28.6)			7
Glomerulopathy	4 (44.4)			9	0			7
ADPKD	0			9	3 (42.8)			7
Intestitial nephritis	2 (22.2)			9	0			7
urology	2 (22.2)			9	2 (28.5)			7
unknown	0			9	0			7
Treatment, N (%
RAAS inhibitors	6 (66.6)			9	4 (57.1)			7
Antiplatelet agents	2 (22.2)	0		9	0			7
Oral anticoagulants	0	14.2857		9	1 (14.3)			7
Beta-blockers	3 (33.3)	14.2857		9	1 (14.3)			7
Lipid-lowering therapy	5 (55.5)	57.1429		9	4 (57.1)			7
Oral sodium bicarbonate	4 (44.4)	57.1429		9	4 (57.1)			7
Vitamin D supplementation	8 (88.8)	71.4286		9	5 (71.4)			7
Oral calcium supplementation	6 (66.6)			9	2 (28.6)			7
Potassium binders	3 (33.3)	14.2857		9	1 (14.3)			7
Values are expressed as mean ± standard deviation (SD) or as median (range; minimum–maximum) for non-normally distributed variables. n: number of patients. Normality was assessed using the Shapiro–Wilk test. Between-group comparisons were performed using unpaired t-tests or Mann–Whitney U tests, depending on the distribution of the data. Categorical variables were compared using chi-squared tests

## Sheet: TableS3
Table S3. Biological parameters in CKD patients enrolled in the KETO-GUT study and receiving either a standard diet (ND, 0.8 g/kg/day of protein) or a low-protein diet (LPD; 0.4 g/kg/day of protein supplemented with ketoacid analogues).
	ND T0			n	LPD T0			n	p-value	ND T3			n	LPD T3			n	P value	D ND TO-T3			p-value	D LPD TO-T3			p-value
Biological parameters
Serum creatinine (μmol/L)	263.0	±	78.8	9	234.0	±	59.0	7	0.41	287.8	±	89.0	9	238.0	±	55.3	7	0.19	24.33	±	7.72	0.02	3.43	±	8.37	0.63
Proteinuria (g/24h)	2.0 (0.6–6.9)			8	1.6 (0.2–1.8)			4	0.282828	1.9 (0.1–6.6)			9	0.9 (0.2–1.8)			5	0.15	0.1	±	0.56	0.77	-0.32	±	0.19	0.50
Serum sodium (mmol/L)	140.89	±	0.35	9	140.43	±	0.69	7	0.56	140.6	±	0.44	9	140.6	±	0.57	7	0.98	-0.33	±	0.33	0.35	0.14	±	0.83	0.87
Serum potassium (mmol/L)	4.33	±	0.23	9	4.46	±	0.14	7	0.65	4.53	±	0.15	9	4.37	±	0.18	7	0.50	0.2	±	0.16	0.25	-0.09	±	0.12	0.52
Serum bicarbonate (mmol/L)	20.63	±	0.89	8	20.87	±	1.2	7	0.87	21.09	±	1.02	9	22.34	±	1.41	7	0.49	-0.25	±	1.13	0.83	1.47	±	0.62	0.05
Serum albumin (g/dL)	36.83	±	1.03	8	42.74	±	0.92	7	<0.01	38.68	±	1.08	9	42.7	±	0.8	7	<0.01	1.29	±	0.63	0.08	-0.04	±	1.49	0.98
Serum prealbumin (mg/L)	0.37	±	0.02	9	0.39	±	0.03	7	0.68	0.37	±	0.03	9	0.38	±	0.03	6	0.82	0	±	0.02	1.00	-0.01	±	0.02	0.55
Serum calcium (mmol/L)	2.3 (2.2–2.6)			9	2.3 (2.3–2.5)			7	0.12	2.3 (2.2–2.4)			9	2.3 (2.3–2.7)			7	0.62	0.01	±	0.04	0.98	0.01	±	0.07	0.69
Serum phosphorus (mmol/L)	1.12	±	0.04	9	1.11	±	0.05	7	0.85	1.19	±	0.05	9	1.08	±	0.05	7	0.13	0.07	±	0.05	0.16	-0.03	±	0.02	0.21
Parathyroid hormone (PTH. ng/L)	100.2	±	18.8	8	93.47	±	13.63	7	0.78	104.1	±	23.62	9	80.79	±	15.18	7	0.42	15.6	±	9.29	0.14	-12.69	±	4.37	0.03
25-hydroxy vitamin D (μg/L)	73.67	±	6.86	9	80.83	±	9.11	6	0.54	86.78	±	7.94	9	83	±	6.01	7	0.71	13.11	±	4.42	0.02	2.83	±	8.46	0.75
Hemoglobin (g/dL)	122.2	±	3.27	9	133.9	±	4.74	7	0.07	122.6	±	4.22	9	128.1	±	4.88	7	0.40	0.33	±	1.31	0.81	-5.71	±	2.44	0.06
Serum ferritin (ng/mL)	154 (44-406)			9	124 (42-280)			7	0.51	137 (40-444)			9	125 (11-694)			6	0.99	-2.89	±	16.15	0.75	79.1	±	85.37	0.99
Blood uremic toxins and precursors
Hippuric acid (ng/mL)	4350 (1680-12140)			9	4410 (2662-6370)			6	0.86	4501 (1988-6941)			9	8150 (3231-11815)			7	0.02	-1267	±	1458	0.57	3374	±	1911	0.21
Kynurenic acid (ng/mL)	40.77	±	17.8	9	36	±	12	6	0.54	44.56	±	22.4	9	38.57	±	5.18	7	0.52	38.5	±	13.7	0.38	2.17	±	2.97	0.50
CMPF (ng/mL)	1146 (169–5457)			9	1468 (1171–6761)	±	1004.23	6	0.18	1180 (133–5812)		567.847	9	756 (328–4978)		655.795	7	0.84	204.3	±	95.09	0.07	-1210	±	560.7	0.03
Indole-3-acetic acid (ng/mL)	288 (245–615)			9	473 (352–945)	±	112.391	6	0.04	413 (194–782)		62.5459	9	370 (161–834)		90.0904	7	0.76	84.67	±	35.69	0.04	-112.5	±	41.59	0.06
Indoxyl sulfate (ng/mL)	3830	±	2162	9	3594.3	±	414.11	6	0.78	5258	±	866	9	2766	±	376	7	0.02	1428	±	574	0.04	-662.8	±	378.2	0.14
Kynurenine (ng/mL)	887	±	146	9	793	±	194	6	0.34	921	±	201	9	861	±	192	7	0.58	34.67	±	62.09	0.59	23.5	±	30.23	0.44
p-Cresyl glucuronide (ng/mL)	58 (21–232)			9	78 (21–505)	±	76.7692	6	0.8	56 (12–390)		39.1186	9	39 (25–285)		39.0023	7	0.78	12.33	±	21.15	0.91	-30.17	±	40.62	1.00
p-Cresyl sulfate (ng/mL)	7825 (4646–21208)	±	1807.03	9	15251 (4584–37026)	±	4931.74	6	0.53	10146 (2383–28686)		2474.5	9	8468 (3886–32277)		3740.56	7	1.00	1447	±	1061	0.13	-2405	±	1227	0.09
Phenylacetylglutamine (ng/mL)	2621 (819–4373)	±	450.536	9	2677 (588–7212)	±	985.317	6	1.00	896 (887–6987)		590.68	9	1887 (1074–5264)		581.508	7	1.00	116.9	±	416.7	1	-256.8	±	445.4	0.84
Phenylalanine (ng/mL)	9766	±	747	9	9466.5	±	1588	6	0.68	10092	±	1099	9	9939	±	713	7	0.74	326	±	322.4	0.34	396	±	441.4	0.41
Tryptophan (ng/mL)	8202 (6250–14874)	±	828.434	9	8251 (7130–11019)	±	734.205	6	0.95	8539 (5412–11677)		641.044	9	8342 (7227–10152)		427.118	7	0.92	-92.0	±	583.2	1	-352.8	±	362.3	0.56
Tyrosine (ng/mL)	7629 (6129–11150)	±	570.344	9	7946 (6587–13571)	±	1029.55	6	1.00	8525 (5763–12407)		629.715	9	8424 (7929–12502)		609.645	7	0.54	11.78	±	420.0	0.91	352	±	402.9	0.56
TMAO (ng/mL)	1741 (771–4174)	±	332.385	9	1656 (1023–3320)	±	346.574	6	0.78	2650 (1442–5318)		502.593	9	953 (596–1391)		98.8391	7	<0.001	1043.0	±	451.5	0.05	-982	±	309	0.03
Values are expressed as mean ± standard deviation (SD) or as median (min–max) for variables with non-normal distribution. n: number of patients. Within-group comparisons between baseline and follow-up were performed using paired t-tests or Wilcoxon signed-rank tests, as appropriate. Between-group comparisons were conducted using unpaired t-tests or Mann–Whitney U tests, depending on the distribut…

## Sheet: TableS4
Table S4. Gut microbiota composition in sham, CKD, and CKD+LPD mice.
	CKD					sham				CKD-LPD						Mean_CKD	SEM_CKD	Mean_sham	SEM_Sham	LogFC (CKD vs sham)	pvalue	qvalue	Cliffdelta		Mean_CKD	SEM_CKD	Mean_CKD-LPD	SEM_CKD_LPD	LogFC (CKD vs CKD-LPD)	pvalue	Cliffdelta	q value
species-level
k__Bacteria __ __ __ __ __ __	0.735695	1.43052	0.762943	1.40327	0.108992	3.74659	3.43324	0.749319	5.72207	0.476839	0.735695	1.00817	1.6485	1.04905		0.888283378	0.24551149509431952	3.41280654	1.0221994363619247	1.9418667340699902	0.1111111111111111	0.666137	-0.7		0.888283378	0.24551149509431952	0.9836512259999999	0.1956073072512066	0.14712687347940992	0.9165626446795413	-0.08	0.944268
k__Bacteria p__ c__ o__ f__ g__ s__	0	0	0	0	0	0	0	0	0	0	0	0	0	0		0.0	0.0	0.0	0.0	0.0	1.0		0.0		0.0	0.0	0.0	0.0	0.0	1.0	0.0
k__Bacteria p__Actinobacteria c__Actinobacteria __ __ __ __	0	0	0	0	0	0.0817439	0	0	0	0	0	0	0	0		0.0	0.0	0.0204359675	0.0204359675	24.284607281293493	0.37109336952269756	0.666137	-0.25		0.0	0.0	0.0	0.0	0.0	1.0	0.0
k__Bacteria p__Actinobacteria c__Actinobacteria o__Actinomycetales __ __ __	0	0	0	0	0	0.190736	0	0.613079	0	0	0	0	0	0		0.0	0.0	0.2009536775	0.1445442453025026	27.58228774557809	0.13121041451299884	0.666137	-0.5		0.0	0.0	0.0	0.0	0.0	1.0	0.0
k__Bacteria p__Actinobacteria c__Actinobacteria o__Bifidobacteriales f__Bifidobacteriaceae g__Bifidobacterium s__animalis	12.7248	19.0872	21.1989	16.1308	14.2779	105.913	45.5858	49.4278	31.2943	7.02997	3.26975	4.7139	6.79837	4.98638		16.68392372	1.548067657417451	58.055177224999994	16.42258306276264	1.7989661076796688	0.015873015873015872	0.666137	-1.0		16.68392372	1.548067657417451	5.359673024	0.6994237790487958	-1.6382417266681069	0.007936507936507936	1.0	0.012808
k__Bacteria p__Actinobacteria c__Coriobacteriia o__Coriobacteriales f__Coriobacteriaceae __ __	0	0.599455	1.40327	1.14441	0.463215	3.36512	1.89373	3.36512	0	0.490463	0.694823	1.14441	0	0.435967		0.7220708440000001	0.24958295084658316	2.1559945525	0.7979700816915407	1.5781412363076135	0.2168005628966595	0.666137	-0.55		0.7220708440000001	0.24958295084658316	0.553133516	0.1861855076522053	-0.3845126276394822	0.6742358755985722	0.2	0.929871
k__Bacteria p__Actinobacteria c__Coriobacteriia o__Coriobacteriales f__Coriobacteriaceae g__Enterococcus s__casseliflavus	0	0.504087	0	0.844687	0	1.79837	0	1.68937	0.027248	0	0.313352	0.544959	0	0		0.269754768	0.17374712335987744	0.878746595	0.5000049491432802	1.703798730255882	0.3061360394008035	0.666137	-0.45		0.269754768	0.17374712335987744	0.171662126	0.1113171569005442	-0.6520766858833483	0.9063293908364868	0.08	0.929871
k__Bacteria p__Actinobacteria c__Coriobacteriia o__Coriobacteriales f__Coriobacteriaceae g__Olsenella s__uli	0	0	0	1.26703	0	0.149864	0.776567	0	0	0	0.708447	1.33515	0	0		0.253405994	0.253405994	0.23160763	0.18505555521729317	-0.12976786773659676	0.6624274847372416	0.970772	-0.2		0.253405994	0.253405994	0.408719346	0.2691899512702394	0.6896598801848994	0.6072355437741112	-0.2	0.929871
k__Bacteria p__Actinobacteria c__Coriobacteriia o__Coriobacteriales f__Coriobacteriaceae g__Paraeggerthella s__hongkongensis	0	0	0	0	0	0.449591	0	0.681199	0.13624	0	0	0	0	0		0.0	0.0	0.31675749249999996	0.153672898139773	28.238803508559418	0.041620062928365585	0.666137	-0.75		0.0	0.0	0.0	0.0	0.0	1.0	0.0
k__Bacteria p__Bacteroidetes __ __ __ __ __	2.02997	0.653951	2.46594	2.08447	3.93733	1.53951	5.10899	0.0817439	3.0109	11.9619	2.94278	2.3842	1.67575	0.504087		2.234332422	0.5251509041201786	2.4352861050000003	1.0732198214695163	0.1242474298390531	1.0	0.923651	0.0		2.234332422	0.5251509041201786	3.8937329780000005	2.057750268886881	0.8013101062503022	1.0	-0.04	0.878873
k__Bacteria p__Bacteroidetes c__Bacteroidia o__Bacteroidales __ __ __	4.82289	4.72752	1.90736	3.36512	5	9.80926	4.63215	4.20981	16.6485	4.85014	3.0109	6.56676	4.30518	2.28883		3.9645776580000005	0.5908629969275574	8.82493189	2.9019520059681567	1.15441795820648	0.4126984126984127	0.666137	-0.4		3.9645776580000005	0.5908629969275574	4.204359672	0.7450410462488788	0.08471890792088745	1.0	-0.04	0.944268
k__Bacteria p__Bacteroidetes c__Bacteroidia o__Bacteroidales f__ g__ s__	1.04905	2.98365	0	0.926431	0	1.81199	0.667575	1.34877	2.94278	1.55313	2.20708	0	0.408719	0		0.991825614	0.5450851359760757	1.6927792899999998	0.478373521092823	0.7712354929853056	0.3892842730976598	0.666137	-0.4		0.991825614	0.5450851359760757	0.8337874660000001	0.44578522700797396	-0.25040679846626096	1.0	0.04	0.944671
k__Bacteria p__Bacteroidetes c__Bacteroidia o__Bacteroidales f__Porphyromonadaceae __ __	0	0	0	0	0	0	0	0	0.286104	0	0	0	0	0		0.0	0.0	0.071525885	0.071525885	26.09196212771266	0.37109336952269756	0.666137	-0.25		0.0	0.0	0.0	0.0	0.0	1.0	0.0
k__Bacteria p__Bacteroidetes c__Bacteroidia o__Bacteroidales f__Prevotellaceae g__ s__	0	0	0	0	0	0	0.640327	0	0	0	0	0	0	0		0.0	0.0	0.160081745	0.160081745	27.25423356691124	0.37109336952269756	0.666137	-0.25		0.0	0.0	0.0	0.0	0.0	1.0	0.0
k__Bacteria p__Bacteroidetes c__Bacteroidia o__Bacteroidales f__Rikenellaceae g__Alistipes __	1.56676	0.585831	0.258856	0.531335	0.694823	0.517711	0.681199	0.694823	4.20981	0.899183	0.217984	0.708447	0.980926	0.231608		0.727520436	0.22176555705422293	1.5258855575	0.8955455844637071	1.0685870831309667	0.6227532504241038	0.666137	-0.25		0.727520436	0.22176555705422293	0.607629428	0.16243987533499876	-0.25979603094913817	1.0	0.04	0.929871
k__Bacteria p__Bacteroidetes c__Bacteroidia o__Bacteroidales f__Rikenellaceae g__Alistipes s__putredinis	0.0817439	0.177112	0.122616	0.0544959	0	0.108992	0	0	0	0	0.0953679	0.108992	0.0817439	0.0817439		0.08719346	0.030034615801143014	0.0272479575	0.0272479575	-1.6780718025280077	0.2008251226951454	0.666137	0.55		0.08719346	0.030034615801143014	0.07356948399999999	0.019073570071428576	-0.24511245310129778	0.9155299733767719	0.08	0.929871
k__Bacteria p__Bacteroidetes c__Bacteroidia o__Bacteroidales f__S24-7 g__ s__	0	0.967302	0.340599	0	0	0	4.07357	0.640327	0.354223	0	0	0	0	0		0.261580382	0.18835611759270846	1.2670299725	0.944634028923854	2.2761243976951437	0.3061360394008035	0.666137	-0.45		0.261580382	0.18835611759270846	0.0	0.0	-27.962679110294953	0.17971249487899976	0.4	0.788691
k__Bacteria p__Bacteroidetes c__Bacteroidia o__Bacteroidales f__[Barnesiellaceae] g__Barnesiella __	0.027248	1.17166	2.3842	0.108992	1.22616	0.599455	0.667575	2.24796	2.41144	1.97548	1.45777	0.708447	1.9346	0.463215		0.9836512299999999	0.43217011218220774	1.4816076274999999	0.49097936152504507	0.5909446507312801	0.5555555555555556	0.694144	-0.3		0.9836512299999999	0.43217011218220774	1.307901908	0.31094323863612205	0.41103556343215725	0.5476190476190477	-0.28	0.929871
k__Bacteria p__Bacteroidetes c__Bacteroidia o__Bacteroidales f__[Barnesiellaceae] g__Barnesiella s__intestinihominis	4.12807	4.26431	2.62943	5.06812	5.98093	4.34605	6.55313	4.79564	20.5177	4.05995	2.24796	3.20163	7.15259	4.74114		4.4141689379999995	0.555517606928088	9.053133522500001	3.8510759741203686	1.036275387202361	0.19047619047619047	0.666137	-0.6		4.4141689379999995	0.555517606928088	4.2806539500000005	0.8308102542388344	-0.04431063300808751	0.6904761904761905	0.2	0.956039
k__Bacteria p__Firmicutes __ __ __ __ __	1.74387	1.17166	0.108992	0.694823	1.82561	3.46049	3.71935	0	0.20436	0.572207	0.163488	0	0	0.326975		1.1089918280000002	0.323425322211329	1.8460490449999998	1.0090715134858081	0.7351921473176439	0.9047619047619049	0.694144	-0.1		1.1089918280000002	0.323425322211329	0.21253406	0.10844549662232322	-2.383482762652081	0.059327060946523506	0.76	0.408694
k__Bacteria p__Firmicutes c__Bacilli __ __ __ __	0	0.108992	0	0.149864	0	0.367847	1.13079	0	0	0	0	0	0	0		0.051771118000000005	0.032355155905386145	0.3746594	0.2665394759396977	2.855360245618879	0.5023349543605022	0.666137	-0.3		0.051771118000000005	0.032355155905386145	0.0	0.0	-25.62564416568841	0.17971249487899976	0.4	0.743726
k__Bacteria p__Firmicutes c__Bacilli o__Lactobacillales f__Lactobacillaceae g__Lactiplantibacillus __	0.435967	0	0.572207	1.21253	1.00817	0	0.926431	0	0.613079	0.258856	0	0	0	0		0.645776566	0.2143602120741639	0.384877385	0.23123166363589387	-0.7466361853759644	0.5333889475196263	0.668081	0.3		0.645776566	0.2143602120741639	0.051771118000000005	0.051771118	-3.640815684894669	0.04490858989614264	0.76	0.408694
k__Bacteria p__Firmicutes c__Bacilli o__Lactobacillales f__Lactobacillaceae g__Lactiplantibacillus__plantarum	6.6e-06	0.967302	0.613079	4.85e-06	1.01e-05	1.456e-05	0.667575	1.9e-06	0.286104	0	0	0	0	0		0.31607629400000004	0.20149674890631494	0.23841961750000001	0.158149682982518	-0.40676988676417886	1.0	0.874033	0.0		0.31607629400000004	0.20149674890631494	0.0	0.0	-28.235697599566432	0.17971249487899976	0.4	0.743726
k__Bacteria p__Firmicutes c__Bacilli o__Lactobacillales f__Lactobacillaceae g__Lactiplantibacillus__pontis	0	0	0	2.41144	0.258856	0.504087	0	0	0.640327	0	0	0	0	0		0.534059946	0.4720153030997498	0.28610354250000003	0.1675066138778355	-0.9004643241078953	0.8932728301422118	0.828404	-0.1		0.534059946	0.4720153030997498	0.0	0.0	-28.992426449299273	0.17971249487899976	0.4	0.788691
k__Bacteria p__Firmicutes c__Bacilli o__Lactobacillales f__Streptococcaceae g__Streptococcus s__minor	0	0	0	0	0	0	0	0	0	0	0	0	0	0		0.0	0.0	0.0	0.0	0.0	1.0		0.0		0.0	0.0	0.0	0.0	0.0	1.0	0.0
k__Bacteria p__Firmicutes c__Clostridia o__Clostridiales __ __ __	0.940055	1.08992	0	0.790191	0	0.027248	0.626703	1.15804	3.05177	0.653951	0	0.340599	0.231608	0.613079		0.5640326999999999	0.23509160434679233	1.2159400575000001	0.6540780746925544	1.108221397337519	0.3892842730976598	0.666137	-0.4		0.5640326999999999	0.23509160434679233	0.36784741200000004	0.1217803809365619	-0.6166713631768368	0.5258089534529393	0.28	0.878873
k__Bacteria p__Firmicutes c__Clostridia o__Clostridiales f__ g__ s__	0	0	0	0.177112	0	0	1.06267	0	0	0	0.122616	0.163488	0	0		0.035422344	0.035422344	0.265667575	0.265667575	2.906890533158321	0.8668152851274225	0.666137	-0.1		0.035422344	0.035422344	0.057220707999999995	0.03563132639956115	0.6918776503331485	0.7971696931337416	-0.12	0.929871
k__Bacteria p__Firmicutes c__Clostridia o__Clostridiales f__Clostridiaceae g__Clostridium __	0	0	0	0	0.0544959	1.71662	0	1.63488	0.626703	0	0.27248	0	0	0		0.010899182	0.010899182	0.9945504075	0.413908923311494	6.511752595380722	0.08113589702211405	0.666137	-0.7		0.010899182	0.010899182	0.054495912	0.054495912	2.3219280419404558	1.0	-0.04	0.878873
k__Bacteria p__Firmicutes c__Clostridia o__Clostridiales f__Clostridiaceae g__Clostridium s__disporicum	0	0.585831	0	0	0	0	0	0	0	0	0	0	0	0		0.11716621199999999	0.11716621199999999	0.0	0.0	-26.803981361582377	0.5023349543605021	0.666137	0.2		0.11716621199999999	0.11716621199999999	0.0	0.0	-26.803981361582377	0.4237107971667934	0.2	0.788691
k__Bacteria p__Firmicutes c__Clostridia o__Clostridiales f__Clostridiaceae g__Clostridium s__quinii	0	0	0	0	0	0	0	0.027248	0	0	0	0	0	0		0.0	0.0	0.00681199	0.00681199	22.699645098253733	0.37109336952269756	0.666137	-0.25		0.0	0.0	0.0	0.0	0.0	1.0	0.0
k__Bacteria p__Firmicutes c__Clostridia o__Clostridiales f__Lachnospiraceae __ __	4.10082	5.36785	0.776567	3.67847	0.163488	4.44142	9.52316	5.3406	21.3488	1.78474	2.68392	3.46049	2.15259	6.86649		2.817438692	1.0025378179691278	10.1634877275	3.889333587509212	1.8509394429577575	0.06349206349206349	0.666137	-0.8		2.817438692	1.0025378179691278	3.3896457760000005	0.913715029675118	0.26675029953823415	1.0	-0.04	0.929871
k__Bacteria p__Firmicutes c__Clostridia o__Clostridiales f__Lachnospiraceae g__Clostridium __	0.163488	0.544959	0	0	0	0.245232	0.613079	0	0.013624	0.177112	0	0.817439	0	0		0.14168937399999998	0.10567149591495927	0.2179836525	0.1432138695301046	0.6214883744552985	0.4427708739877678	0.828404	-0.35		0.14168937399999998	0.10567149591495927	0.198910082	0.15839009906936116	0.48938483250955866	0.9063293908364868	-0.08	0.944268
k__Bacteria p__Firmicutes c__Clostridia o__Clostridiales f__Lachnospiraceae g__Clostridium s__aldenense	0	1.55313	1.62125	0	0	0.027248	1.13079	1.83924	1.60763	0.817439	0	0	0	0		0.6348773839999999	0.3889305757939411	1.15122616	0.4026379231942954	0.858621388400417	0.2622393495020251	0.666137	-0.5		0.6348773839999999	0.3889305757939411	0.163487738	0.163487738	-1.9572955457507824	0.440686016488678	0.28	0.788691
k__Bacteria p__Firmicutes c__Clostridia o__Clostridiales f__Lachnospiraceae g__Marvinbryantia s__formatexigens	0	0.735695	0	0	0	0	0.694823	0	0.463215	0.558583	0	0	0	0		0.14713896399999998	0.14713896399999998	0.28950953749999997	0.1737057225	0.9764315332680703	0.6624274847372416	0.759965	-0.2		0.14713896399999998	0.14713896399999998	0.11171662200000002	0.11171662200000002	-0.39733547913114836	1.0	0.04	0.946175
k__Bacteria p__Firmicutes c__Clostridia o__Clostridiales f__Lachnospiraceae g__Roseburia s__inulinivorans	0	0	0	0	0	0.286104	0	0	1.3624	0.258856	0	0.313352	0	0.476839		0.0	0.0	0.41212534	0.32385617590488397	28.61850793470716	0.13121041451299884	0.666137	-0.5		0.0	0.0	0.209809266	0.09286317874512531	27.64450316036815	0.07200565755549801	-0.6	0.496664
k__Bacteria p__Firmicutes c__Clostridia o__Clostridiales f__Lachnospiraceae g__Ruminococcus __	0	0	0	0.544959	0	1.11717	0.463215	0.340599	0.313352	0	0	0.286104	0.108992	0		0.10899182599999999	0.10899182599999997	0.5585831075	0.1890250249371202	2.3575519920270507	0.0963193241116727	0.666137	-0.7		0.10899182599999999	0.10899182599999997	0.079019074	0.05590813193453753	-0.4639470920003295	0.7971696931337416	-0.12	0.944268
k__Bacteria p__Firmicutes c__Clostridia o__Clostridiales f__Lachnospiraceae g__Ruminococcus s__lactaris	0.340599	0	0	0	0	0.286104	0	0	0.599455	0	0	0	0	0		0.068119892	0.06811989199999999	0.22138964500000002	0.14293007641530792	1.7004396774127022	0.46685427082272546	0.666137	-0.3		0.068119892	0.06811989199999999	0.0	0.0	-26.021572833102177	0.4237107971667934	0.2	0.788691
k__Bacteria p__Firmicutes c__Clostridia o__Clostridiales f__Peptococcaceae __ __	0	0	0	0	0	0	0	0	0	0	0	0	0	0		0.0	0.0	0.0	0.0	0.0	1.0		0.0		0.0	0.0	0.0	0.0	0.0	1.0	0.0
k__Bacteria p__Firmicutes c__Clostridia o__Clostridiales f__Peptococcaceae g__Thermincola s__ferriacetica	0	0	0	0	0	0	0.0544959	0	0	0	0	0	0	0		0.0	0.0	0.0136239775	0.0136239775	23.699644727625433	0.37109336952269756	0.666137	-0.25		0.0	0.0	0.0	0.0	0.0	1.0	0.0
k__Bacteria p__Firmicutes c__Clostridia o__Clostridiales f__Peptostreptococcaceae __ __	0	0	0	0.122616	0	0.0817439	0.0817439	0	1.03542	0	0	0.163488	0	0		0.02452316	0.024523159999999995	0.29972752	0.24598732991674385	3.611434700851185	0.22491588401596185	0.666137	-0.5		0.02452316	0.024523159999999995	0.032697548	0.032697548	0.4150375434012662	1.0	-0.04	0.946175
k__Bacteria p__Firmicutes c__Clostridia o__Clostridiales f__Peptostreptococcaceae g__Clostridium s__ruminantium	0	0	0	0	0	0	0	0	0	0	0.0953679	0	0	0		0.0	0.0	0.0	0.0	0.0	1.0		0.0		0.0	0.0	0.01907357	0.01907357	24.185071637997954	0.4237107971667934	-0.2	0.788691
k__Bacteria p__Firmicutes c__Clostridia o__Clostridiales f__Ruminococcaceae __ __	0	1.43052	0	0	0	0.967302	0	0.599455	2.53406	0.858311	1.17166	0.844687	0.940055	2.6703		0.286103542	0.28610354199999993	1.02520436	0.5410101882820206	1.8413022519873705	0.22724860991303364	0.666137	-0.5		0.286103542	0.28610354199999993	1.297002728	0.34828921530435514	2.1805722464575297	0.08466977720597225	-0.68	0.496664
k__Bacteria p__Firmicutes c__Clostridia o__Clostridiales f__Ruminococcaceae g__ s__	0.367847	0.476839	0	0.722071	0	1.89373	0	0.27248	2.7248	0.354223	0.108992	0.640327	0	1.10354		0.313351498	0.14020126057414234	1.2227520425	0.652207196263461	1.9642780759834007	0.5333889475196263	0.666137	-0.3		0.313351498	0.14020126057414234	0.44141689399999995	0.19886341802025465	0.4943599544128102	0.8325188126792755	-0.12	0.929871
k__Bacteria p__Firmicutes c__Clostridia o__Clostridiales f__Ruminococcaceae g__Cellulosibacter s__alkalithermophilus	0	0.476839	0	0.395095	0	0	0.640327	0	0.585831	0.463215	0	0	0	0		0.174386922	0.10756905209586166	0.30653951	0.17732991555583705	0.813781181399798	0.5023349543605022	0.742355	-0.3		0.174386922	0.10756905209586166	0.092643052	0.09264305199999999	-0.9125371563164388	0.6072355437741112	0.2	0.929871
k__Bacteria p__Firmicutes c__Clostridia o__Clostridiales f__Ruminococcaceae g__Clostridium __	0.722071	1.06267	1.21253	0.653951	2.00272	1.60763	1.703	0.858311	11.4578	0.681199	0.626703	0.749319	2.7248	0.694823		1.1307901900000001	0.24145594957261268	3.9066757599999997	2.524105487073105	1.7886102486454378	0.2857142857142857	0.666137	-0.5		1.1307901900000001	0.24145594957261268	1.095367848	0.4078237232737837	-0.04591583330030016	0.5476190476190477	0.28	0.966111
k__Bacteria p__Firmicutes c__Clostridia o__Clostridiales f__Ruminococcaceae g__Clostridium s__islandicum	0	1.3079	0.381471	0	0.504087	0	0.490463	0	1.60763	0	0	0.13624	0.694823	0.762943		0.43869209800000003	0.23958066892531923	0.5245231625	0.37909193721959755	0.2577977620119322	1.0	0.923651	0.0		0.43869209800000003	0.23958066892531923	0.31880109	0.16959527362968999	-0.4605521566198733	1.0	0.04	0.929871
k__Bacteria p__Firmicutes c__Clostridia o__Clostridiales f__Ruminococcaceae g__Clostridium s__methylpentosum	0	0.258856	0	0	0	0.20436	0	0	0	0.149864	0	0	0	0		0.051771118000000005	0.051771118	0.0510899175	0.0510899175	-0.019108867163016525	1.0	0.992901	0.0		0.051771118000000005	0.051771118	0.029972752000000002	0.029972752	-0.7884958998729781	1.0	0.04	0.932156
k__Bacteria p__Firmicutes c__Clostridia o__Clostridiales f__Ruminococcaceae g__Gemmiger s__formicilis	0	0.0953679	0	0.286104	0	0.258856	0.0953679	0.20436	0.108992	0	0	0	0	0		0.076294278	0.055608532679997796	0.16689373500000002	0.03908245758236414	1.129283022887987	0.21090292605661043	0.666137	-0.55		0.076294278	0.055608532679997796	0.0	0.0	-26.185071543449908	0.17971249487899976	0.4	0.788691
k__Bacteria p__Firmicutes c__Clostridia o__Clostridiales f__Ruminococcaceae g__Oscillospira s__guilliermondii	0	0.449591	0	0	0	0	0	0	0.722071	0	0.286104	0.177112	0	0.163488		0.089918256	0.08991825599999999	0.18051771	0.18051771000000003	1.0054544147741347	0.8668152851274225	0.818165	-0.1		0.089918256	0.08991825599999999	0.1253406	0.05540790018147123	0.4791678405352917	0.4801768899060772	-0.28	0.944111
k__Bacteria p__Firmicutes c__Erysipelotrichi o__Erysipelotrichales f__Erysipelotrichaceae g__Clostridium s__saccharogumia	0	0	0	0	0	0	0	0	0	0	0	0	0	0		0.0	0.0	0.0	0.0	0.0	1.0		0.0		0.0	0.0	0.0	0.0	0.0	1.0	0.0
k__Bacteria p__Proteobacteria c__Alphaproteobacteria o__Rhodospirillales __ __ __	0	0	0	0	0.422343	0	0	0	0	0	0	0	0.177112	0.20436		0.084468664	0.084468664	0.0	0.0	-26.331912914089543	0.5023349543605021	0.666137	0.2		0.084468664	0.084468664	0.076294278	0.04691873389498105	-0.14684137063963623	0.7971696931337416	-0.12	0.966111
k__Bacteria p__Proteobacteria c__Alphaproteobacteria o__Rickettsiales f__mitochondria __ __	0	0	0	0	0	0	0	0	0	0	0	0	0	0		0.0	0.0	0.0	0.0	0.0	1.0		0.0		0.0	0.0	0.0	0.0	0.0	1.0	0.0
k__Bacteria p__Proteobacteria c__Betaproteobacteria o__Burkholderiales __ __ __	0	0	0.122616	0	0.749319	0	0.340599	0	0	0.299728	0	0	0	0		0.17438691999999997	0.14568104013694574	0.085149865	0.085149865	-1.0342156775470577	0.7710186241805638	0.818165	0.15		0.17438691999999997	0.14568104013694574	0.059945504000000004	0.059945504	-1.5405683595521866	0.6072355437741112	0.2	0.878873
k__Bacteria p__Proteobacteria c__Betaproteobacteria o__Burkholderiales f__Comamonadaceae __ __	0	0	0	0	0	0	0	0	0	0	0	0	0	0		0.0	0.0	0.0	0.0	0.0	1.0		0.0		0.0	0.0	0.0	0.0	0.0	1.0	0.0
k__Bacteria p__Proteobacteria c__Deltaproteobacteria o__Desulfovibrionales f__Desulfovibrionaceae g__Desulfovibrio __	0.122616	0.722071	0.177112	0.217984	0.177112	0	0	0	0.217984	0.231608	0	0	0	0		0.283378746	0.11071525602989912	0.0544959125	0.0544959125	-2.3785116069623737	0.13158676028118635	0.666137	0.65		0.283378746	0.11071525602989912	0.046321526	0.046321525999999995	-2.612976844248146	0.08366602726012008	0.68	0.564729
k__Bacteria p__Proteobacteria c__Deltaproteobacteria o__Desulfuromonadales __ __ __	0	0	0	0.245232	0	0	0	0	0	0	0	0	0	0		0.049046321999999996	0.049046321999999996	0.0	0.0	-25.54764164594636	0.5023349543605021	0.666137	0.2		0.049046321999999996	0.049046321999999996	0.0	0.0	-25.54764164594636	0.4237107971667934	0.2	0.788691
k__Bacteria p__Proteobacteria c__Deltaproteobacteria o__Desulfuromonadales f__Desulfuromonadaceae __ __	0	0	0	0	0	0	0	0	0	0	0	0.122616	0	0		0.0	0.0	0.0	0.0	0.0	1.0		0.0		0.0	0.0	0.02452316	0.024523159999999995	24.54764161653141	0.4237107971667934	-0.2	0.788691
k__Bacteria p__TM7 c__TM7-3 o__CW040 f__F16 g__ s__	0	0	0	0	0	0	0	0	0	0	0	0	0	0		0.0	0.0	0.0	0.0	0.0	1.0		0.0		0.0	0.0	0.0	0.0	0.0	1.0	0.0
k__Bacteria p__Verrucomicrobia c__Verrucomicrobiae o__Verrucomicrobiales f__Verrucomicrobiaceae g__Verrucomicrobium s__spinosum	0	0	1.28065	0	0.476839	0	1.75749	0	0	0	0	0.504087	0	0		0.351498638	0.24996937191135082	0.4393732975	0.4393732975	0.3219280940664802	1.0	0.923651	0.05		0.351498638	0.24996937191135082	0.10081743800000001	0.100817438	-1.8017738911254646	0.6072355437741112	0.2	0.830914
Genus-level
k__Bacteria __ __ __ __ __	2.03774	2.57479	1.89125	3.10241	0.277104	2.46615	3.41834	0.904754	4.09636	1.15132	3.13953	3.2371	5.14894	3.6597		1.976658854	0.4756357824177722	2.721400575	0.6917129866048225	0.46128542682326956	0.4126984126984127	0.666137	-0.4		1.976658854	0.4756357824177722	3.2673156039999993	0.6398888410389645	0.7250419154423089	0.09523809523809523	-0.68	0.743726
k__Bacteria p__ c__ o__ f__ g__	0	0	0	0	0	0	0	0	0	0	0	0	0	0		0.0	0.0	0.0	0.0	0.0	1.0		0.0		0.0	0.0	0.0	0.0	0.0	1.0	0.0
k__Bacteria p__Actinobacteria c__Actinobacteria __ __ __	0	0	0	0	0	0.0538068	0	0	0	0	0	0	0	0		0.0	0.0	0.0134517075	0.0134517075	23.681286085167482	0.37109336952269756	0.666137	-0.25		0.0	0.0	0.0	0.0	0.0	1.0	0.0
k__Bacteria p__Actinobacteria c__Actinobacteria o__Actinomycetales __ __	0	0	0	0	0	0.125549	0	0.740253	0	0	0	0	0	0		0.0	0.0	0.2164506525	0.17709086048643322	27.689462915388532	0.13121041451299884	0.666137	-0.5		0.0	0.0	0.0	0.0	0.0	1.0	0.0
k__Bacteria p__Actinobacteria c__Actinobacteria o__Bifidobacteriales f__Bifidobacteriaceae g__Bifidobacterium	35.2453	34.3551	52.5498	35.6627	36.3007	69.7157	45.388	59.6809	22.4032	16.9737	13.9535	15.1356	21.234	17.3954		38.8226964	3.446286778245977	49.296935675	10.260385155124943	0.3445976478679012	0.4126984126984127	0.666137	-0.4		38.8226964	3.446286778245977	16.9384521	1.241419140677358	-1.1965982809898177	0.007936507936507936	1.0	0.013478
k__Bacteria p__Actinobacteria c__Coriobacteriia o__Coriobacteriales f__Coriobacteriaceae __	0	1.07896	3.47855	2.53012	1.17769	2.21505	1.88551	4.06317	0	1.18421	2.96512	3.67454	0	1.52091		1.6530656800000003	0.6078584105151739	2.0409322525	0.832131525988826	0.3040842463459743	0.8057007967202067	0.841852	-0.15		1.6530656800000003	0.6078584105151739	1.868956008	0.6536325622170992	0.17708856355708258	0.6004018480969686	-0.24	0.944268
k__Bacteria p__Actinobacteria c__Coriobacteriia o__Coriobacteriales f__Coriobacteriaceae g__Enterococcus	0	0.907308	0	1.86747	0	1.18375	0	2.03981	0.0195065	0	1.33721	1.74978	0	0		0.5549554760000001	0.37220778810709554	0.8107665025	0.49439336355360625	0.5469144541718777	0.4427708739877678	0.828404	-0.35		0.5549554760000001	0.37220778810709554	0.617398116	0.3836639852555346	0.15382905140545244	1.0	0.0	0.957153
k__Bacteria p__Actinobacteria c__Coriobacteriia o__Coriobacteriales f__Coriobacteriaceae g__Olsenella	0	0	0	2.8012	0	0.0986459	0.773196	0	0	0	3.02326	4.28696	0	0		0.560240964	0.560240964	0.21796043499999998	0.1865332565617896	-1.3619811956521108	0.6624274847372416	0.806021	-0.2		0.560240964	0.560240964	1.462043988	0.9173405591810135	1.383867336076626	0.440686016488678	-0.28	0.878873
k__Bacteria p__Actinobacteria c__Coriobacteriia o__Coriobacteriales f__Coriobacteriaceae g__Paraeggerthella	0	0	0	0	0	0.295938	0	0.822504	0.0975324	0	0	0	0	0		0.0	0.0	0.30399342749999997	0.183474781831832	28.17946489601469	0.041620062928365585	0.666137	-0.75		0.0	0.0	0.0	0.0	0.0	1.0	0.0
k__Bacteria p__Bacteroidetes __ __ __ __	5.62264	1.17705	6.1128	4.60843	10.0104	1.01336	5.08681	0.0987004	2.15547	28.8816	12.5581	7.65529	5.23404	1.75856		5.506262788	1.4180410262671186	2.0885860349999996	1.0843431641154084	-1.3985468906144973	0.1111111111111111	0.666137	0.7		5.506262788	1.4180410262671186	11.217521834	4.752787165607742	1.0266086222415014	0.42063492063492064	-0.36	0.788691
k__Bacteria p__Bacteroidetes c__Bacteroidia o__Bacteroidales __ __	13.3585	8.50907	4.72813	7.43976	12.7122	6.45682	4.61205	5.08307	11.9185	11.7105	12.8488	21.0849	13.4468	7.98479		9.349522602	1.6292627214431386	7.0176003425	1.6798318029605501	-0.4139149135293795	0.2857142857142857	0.666137	0.5		9.349522602	1.6292627214431386	13.415165454	2.1394014777948454	0.5209002417023079	0.2222222222222222	-0.52	0.743726
k__Bacteria p__Bacteroidetes c__Bacteroidia o__Bacteroidales f__ g__	2.90566	5.37028	0	2.04819	0	1.19272	0.664677	1.62856	2.1067	3.75	9.4186	0	1.2766	0		2.06482654	1.003999878254185	1.3981632775000001	0.3075868408327309	-0.5624877413673941	0.9021165931072543	0.788026	0.1		2.06482654	1.003999878254185	2.889040078	1.770163091002303	0.48456962735368936	1.0	-0.04	0.929871
k__Bacteria p__Bacteroidetes c__Bacteroidia o__Bacteroidales f__Porphyromonadaceae __	0	0	0	0	0	0	0	0	0.204818	0	0	0	0	0		0.0	0.0	0.051204525	0.051204525	25.60976800078773	0.37109336952269756	0.666137	-0.25		0.0	0.0	0.0	0.0	0.0	1.0	0.0
k__Bacteria p__Bacteroidetes c__Bacteroidia o__Bacteroidales f__Prevotellaceae g__	0	0	0	0	0	0	0.637547	0	0	0	0	0	0	0		0.0	0.0	0.15938687	0.15938687	27.247957555784375	0.37109336952269756	0.666137	-0.25		0.0	0.0	0.0	0.0	0.0	1.0	0.0
k__Bacteria p__Bacteroidetes c__Bacteroidia o__Bacteroidales f__Rikenellaceae g__Alistipes	4.56604	1.37322	0.945626	1.29518	1.76654	0.412519	0.678242	0.838954	3.01375	2.17105	1.33721	2.62467	3.31915	1.09316		1.9893213539999999	0.6572597443694413	1.2358667275	0.5991148260327216	-0.6867531714789945	0.19047619047619047	0.668081	0.6		1.9893213539999999	0.6572597443694413	2.109047736	0.409989551329304	0.08431540204239875	0.6904761904761905	-0.2	0.956039
k__Bacteria p__Bacteroidetes c__Bacteroidia o__Bacteroidales f__S24-7 g__	0	1.74105	0.844309	0	0	0	4.05589	0.773153	0.253584	0	0	0	0	0		0.517071776	0.3469362792164918	1.2706562350000001	0.9422500876990255	1.297137309285539	0.6088737822635693	0.668081	-0.25		0.517071776	0.3469362792164918	0.0	0.0	-28.945789320363172	0.17971249487899976	0.4	0.743726
k__Bacteria p__Bacteroidetes c__Bacteroidia o__Bacteroidales f__[Barnesiellaceae] g__Barnesiella	11.5094	9.78421	12.4282	11.4458	18.3235	3.25531	7.18937	8.50469	16.4147	14.5724	15.814	12.5547	28.383	18.1559		12.69823559	1.469526458766835	8.84101869	2.7598603393789385	-0.5223435333446841	0.19047619047619047	0.666137	0.6		12.69823559	1.469526458766835	17.89597496	2.7744855684224974	0.49500709329845205	0.09523809523809523	-0.68	0.743726
k__Bacteria p__Firmicutes __ __ __ __	4.83019	2.10888	0.270179	1.53614	4.6415	2.27782	3.7032	0	0.146299	1.38158	0.697674	0	0	1.14068		2.677377102	0.891980074031315	1.5318306400000001	0.8915136290788439	-0.8055635519879136	0.4126984126984127	0.666137	0.4		2.677377102	0.891980074031315	0.643987556	0.28487462621372767	-2.0557156356340256	0.059327060946523506	0.76	0.499503
k__Bacteria p__Firmicutes c__Bacilli __ __ __	0	0.196175	0	0.331325	0	0.242131	1.12588	0	0	0	0	0	0	0		0.10549998000000001	0.06804766682453117	0.342003115	0.26745286225321924	1.6967667304955287	0.6873218011739946	0.666137	-0.2		0.10549998000000001	0.06804766682453117	0.0	0.0	-26.652667498209482	0.17971249487899976	0.4	0.743726
k__Bacteria p__Firmicutes c__Bacilli o__Lactobacillales f__Lactobacillaceae g__Lactiplantibacillus	1.20755	1.74105	2.9382	8.01205	3.22134	0.331809	1.58709	0	1.10212	0.625	0	0	0	0		3.424035696	1.205658510549412	0.7552528825	0.36078305093210056	-2.1806660503348834	0.031746031746031744	0.666137	0.9		3.424035696	1.205658510549412	0.125	0.125	-4.775697730973323	0.009700785068229596	1.0	0.408694
k__Bacteria p__Firmicutes c__Bacilli o__Lactobacillales f__Streptococcaceae g__Streptococcus	0	0	0	0	0	0	0	0	0	0	0	0	0	0		0.0	0.0	0.0	0.0	0.0	1.0		0.0		0.0	0.0	0.0	0.0	0.0	1.0	0.0
k__Bacteria p__Firmicutes c__Clostridia o__Clostridiales __ __	2.60377	1.96175	0	1.74699	0	0.0179356	0.623983	1.39826	2.18473	1.57895	0	1.09361	0.723404	2.13878		1.262501496	0.5343454308161262	1.0562252399999998	0.4704057799253208	-0.2573675749845738	1.0	0.874033	0.0		1.262501496	0.5343454308161262	1.10694964	0.3646974718245384	-0.189695508145245	0.8325188126792755	0.12	0.944268
k__Bacteria p__Firmicutes c__Clostridia o__Clostridiales f__ g__	0	0	0	0.391566	0	0	1.05806	0	0	0	0.523256	0.524934	0	0		0.078313254	0.078313254	0.2645143775	0.2645143775	1.75601772833358	0.8668152851274225	0.694548	-0.1		0.078313254	0.078313254	0.20963803800000003	0.12837683029314387	1.420572100563312	0.440686016488678	-0.28	0.869575
k__Bacteria p__Firmicutes c__Clostridia o__Clostridiales f__Clostridiaceae g__Clostridium	0	1.05444	0	0	0.138552	1.12994	0	2.00691	0.448649	0	1.16279	0	0	0		0.238598116	0.20571726140168597	0.8963754275	0.4370151243091434	1.909520444714925	0.2008251226951454	0.666137	-0.55		0.238598116	0.20571726140168597	0.23255814	0.23255813999999997	-0.03699121326599675	0.7971696931337416	0.12	0.989973
k__Bacteria p__Firmicutes c__Clostridia o__Clostridiales f__Lachnospiraceae __	11.3585	9.6616	1.92503	8.13253	0.415656	2.9235	9.48182	6.44843	15.2833	4.30921	11.4535	11.1111	6.7234	23.9544		6.2986602519999995	2.1680951838732416	8.5342721125	2.618509618560299	0.43822311632753375	0.7301587301587302	0.742355	-0.2		6.2986602519999995	2.1680951838732416	11.510317378	3.3895986679023933	0.8698107139877402	0.30952380952380953	-0.44	0.788691
k__Bacteria p__Firmicutes c__Clostridia o__Clostridiales f__Lachnospiraceae g__Clostridium	0.45283	3.77636	4.01891	0	0	0.179356	1.7363	2.22076	1.16064	2.40132	0	2.62467	0	0		1.649620736	0.9222627700870463	1.32426288	0.4388494948919772	-0.3169448320339048	0.9021165931072543	0.874033	-0.1		1.649620736	0.9222627700870463	1.0051975419999999	0.6165675031464763	-0.7146553237554008	0.5038124288130608	0.28	0.929871
k__Bacteria p__Firmicutes c__Clostridia o__Clostridiales f__Lachnospiraceae g__Marvinbryantia	0	1.32418	0	0	0	0	0.691807	0	0.33161	1.34868	0	0	0	0		0.264835704	0.26483570399999995	0.255854275	0.16500414849960357	-0.049775293797392296	0.6624274847372416	0.990266	-0.2		0.264835704	0.26483570399999995	0.26973684200000003	0.26973684200000003	0.026454952260003547	1.0	-0.04	0.989973
k__Bacteria p__Firmicutes c__Clostridia o__Clostridiales f__Lachnospiraceae g__Roseburia	0	0	0	0	0	0.188324	0	0	0.975324	0.625	0	1.00612	0	1.6635		0.0	0.0	0.290912055	0.23241559292880293	28.11600784505587	0.13121041451299884	0.666137	-0.5		0.0	0.0	0.658924466	0.3161668574842861	29.295537856608398	0.07200565755549801	-0.6	0.520336
k__Bacteria p__Firmicutes c__Clostridia o__Clostridiales f__Lachnospiraceae g__Ruminococcus	0.943396	0	0	1.20482	0	0.923684	0.461205	0.411252	0.653467	0	0	0.918635	0.340426	0		0.429643102	0.26632874129138023	0.612401915	0.11615538112664237	0.5113400607601803	0.7086240584439221	0.788026	-0.2		0.429643102	0.26632874129138023	0.25181214	0.1792670281702427	-0.7707908922189068	0.7240816609153895	0.16	0.929871
k__Bacteria p__Firmicutes c__Clostridia o__Clostridiales f__Peptococcaceae __	0	0	0	0	0	0	0	0	0	0	0	0	0	0		0.0	0.0	0.0	0.0	0.0	1.0		0.0		0.0	0.0	0.0	0.0	0.0	1.0	0.0
k__Bacteria p__Firmicutes c__Clostridia o__Clostridiales f__Peptococcaceae g__Thermincola	0	0	0	0	0	0	0.0542594	0	0	0	0	0	0	0		0.0	0.0	0.01356484	0.01356484	23.69336880141068	0.37109336952269756	0.666137	-0.25		0.0	0.0	0.0	0.0	0.0	1.0	0.0
k__Bacteria p__Firmicutes c__Clostridia o__Clostridiales f__Peptostreptococcaceae __	0	0	0	0.271084	0	0.0538068	0.081389	0	0.741246	0	0	0.524934	0	0		0.054216867999999994	0.054216867999999994	0.2191105825	0.17486372689310212	2.014845465503825	0.22724860991303364	0.666137	-0.5		0.054216867999999994	0.054216867999999994	0.104986876	0.10498687599999999	0.9533953015238241	1.0	-0.04	0.929871
k__Bacteria p__Firmicutes c__Clostridia o__Clostridiales f__Peptostreptococcaceae g__Clostridium	0	0	0	0	0	0	0	0	0	0	0.406977	0	0	0		0.0	0.0	0.0	0.0	0.0	1.0		0.0		0.0	0.0	0.081395348	0.081395348	26.27844302422716	0.4237107971667934	-0.2	0.788691
k__Bacteria p__Firmicutes c__Clostridia o__Clostridiales f__Ruminococcaceae __	0	2.57479	0	0	0	0.636714	0	0.723803	1.8141	2.07237	5	2.71216	2.93617	9.31559		0.514958312	0.5149583119999999	0.7936551625	0.37646518738842666	0.6240566569249566	0.3476544801333189	0.828404	-0.4		0.514958312	0.5149583119999999	4.407257792	1.321594156007228	3.097353733584203	0.017750113652290653	-0.92	0.408694
k__Bacteria p__Firmicutes c__Clostridia o__Clostridiales f__Ruminococcaceae g__	1.01887	0.858264	0	1.59639	0	1.24652	0	0.329001	1.95065	0.855263	0.465116	2.05599	0	3.84981		0.694703462	0.30903810172607465	0.8815437625	0.4433413658856789	0.3436349037245644	0.7086240584439221	0.855408	-0.2		0.694703462	0.30903810172607465	1.445236466	0.6911009122655022	1.0568363691202043	0.6723358083659552	-0.2	0.788691
k__Bacteria p__Firmicutes c__Clostridia o__Clostridiales f__Ruminococcaceae g__Cellulosibacter	0	0.858264	0	0.873494	0	0	0.637547	0	0.419389	1.11842	0	0	0	0		0.346351566	0.21210982213935792	0.2642342325	0.15892225078273253	-0.39041981052917585	0.8932728301422118	0.874033	0.1		0.346351566	0.21210982213935792	0.22368421	0.22368420999999997	-0.6307737752905755	0.7971696931337416	0.12	0.929871
k__Bacteria p__Firmicutes c__Clostridia o__Clostridiales f__Ruminococcaceae g__Clostridium	2	4.73271	3.95137	1.44578	6.3734	1.19272	2.18394	1.03635	9.35336	2.00658	2.67442	2.84339	10.6809	5.08555		3.7006522019999997	0.9013386834607227	3.4415930049999996	1.9869006760403425	-0.1047030557114506	0.5555555555555556	0.943613	0.3		3.7006522019999997	0.9013386834607227	4.658158912	1.5924031677215618	0.33198030415595986	0.6904761904761905	-0.2	0.929871
k__Bacteria p__Firmicutes c__Clostridia o__Clostridiales f__Ruminococcaceae g__Gemmiger	0	0.171653	0	0.63253	0	0.170388	0.0949539	0.246751	0.0780259	0	0	0	0	0		0.160836578	0.12251877448826708	0.14752980999999998	0.0386893544318953	-0.12458904949327587	0.5333889475196263	0.960494	-0.3		0.160836578	0.12251877448826708	0.0	0.0	-27.26102031449913	0.17971249487899976	0.4	0.788691
k__Bacteria p__Firmicutes c__Clostridia o__Clostridiales f__Ruminococcaceae g__Oscillospira	0	0.80922	0	0	0	0	0	0	0.516922	0	1.22093	0.568679	0	0.570342		0.161844042	0.16184404200000002	0.12923047	0.12923047	-0.3246579848075434	1.0	0.936134	0.0		0.161844042	0.16184404200000002	0.47199027200000004	0.22643790459800822	1.5441528629563004	0.34652171170610724	-0.36	0.788691
k__Bacteria p__Firmicutes c__Erysipelotrichi o__Erysipelotrichales f__Erysipelotrichaceae g__Clostridium	0	0	0	0	0	0	0	0	0	0	0	0	0	0		0.0	0.0	0.0	0.0	0.0	1.0		0.0		0.0	0.0	0.0	0.0	0.0	1.0	0.0
k__Bacteria p__Proteobacteria c__Alphaproteobacteria o__Rhodospirillales __ __	0	0	0	0	1.07378	0	0	0	0	0	0	0	0.553191	0.712928		0.214755802	0.214755802	0.0	0.0	-27.67812187461263	0.5023349543605021	0.666137	0.2		0.214755802	0.214755802	0.25322385000000003	0.15711066554230574	0.23771618221798482	0.7971696931337416	-0.12	0.956039
k__Bacteria p__Proteobacteria c__Alphaproteobacteria o__Rickettsiales f__mitochondria __	0	0	0	0	0	0	0	0	0	0	0	0	0	0		0.0	0.0	0.0	0.0	0.0	1.0		0.0		0.0	0.0	0.0	0.0	0.0	1.0	0.0
k__Bacteria p__Proteobacteria c__Betaproteobacteria o__Burkholderiales __ __	0	0	0.303951	0	1.90509	0	0.339121	0	0	0.723684	0	0	0	0		0.441808632	0.3705257634161033	0.08478025	0.08478024999999999	-2.3816214666754782	0.7710186241805638	0.668081	0.15		0.441808632	0.3705257634161033	0.144736842	0.144736842	-1.6099894004238369	0.6072355437741112	0.2	0.878873
k__Bacteria p__Proteobacteria c__Betaproteobacteria o__Burkholderiales f__Comamonadaceae __	0	0	0	0	0	0	0	0	0	0	0	0	0	0		0.0	0.0	0.0	0.0	0.0	1.0		0.0		0.0	0.0	0.0	0.0	0.0	1.0	0.0
k__Bacteria p__Proteobacteria c__Deltaproteobacteria o__Desulfovibrionales f__Desulfovibrionaceae g__Desulfovibrio	0.339623	1.29966	0.439041	0.481928	0.450294	0	0	0	0.156052	0.559211	0	0	0	0		0.602108464	0.17600487158863662	0.0390129725	0.0390129725	-3.947997532974923	0.017942811335638128	0.666137	1.0		0.602108464	0.17600487158863662	0.111842106	0.111842106	-2.4285599552127084	0.08466977720597225	0.68	0.496664
k__Bacteria p__Proteobacteria c__Deltaproteobacteria o__Desulfuromonadales __ __	0	0	0	0.542169	0	0	0	0	0	0	0	0	0	0		0.108433734	0.108433734	0.0	0.0	-26.692238424883147	0.5023349543605021	0.666137	0.2		0.108433734	0.108433734	0.0	0.0	-26.692238424883147	0.4237107971667934	0.2	0.788691
k__Bacteria p__Proteobacteria c__Deltaproteobacteria o__Desulfuromonadales f__Desulfuromonadaceae __	0	0	0	0	0	0	0	0	0	0	0	0.393701	0	0		0.0	0.0	0.0	0.0	0.0	1.0		0.0		0.0	0.0	0.078740158	0.078740158	26.23059628994547	0.4237107971667934	-0.2	0.788691
k__Bacteria p__TM7 c__TM7-3 o__CW040 f__F16 g__	0	0	0	0	0	0	0	0	0	0	0	0	0	0		0.0	0.0	0.0	0.0	0.0	1.0		0.0		0.0	0.0	0.0	0.0	0.0	1.0	0.0
k__Bacteria p__Verrucomicrobia c__Verrucomicrobiae o__Verrucomicrobiales f__Verrucomicrobiaceae g__Verrucomicrobium	0	0	3.1746	0	1.21233	0	1.74986	0	0	0	0	1.61855	0	0		0.877386862	0.620435877103215	0.4374660875	0.4374660875	-1.0040419187998422	0.7710186241805638	0.794379	0.15		0.877386862	0.620435877103215	0.323709536	0.323709536	-1.4385132349591954	0.6072355437741112	0.2	0.878873

## Sheet: Table S5
Table S5. Gut microbiota composition in CKD patients enrolled in the KETO-GUT study under a standard diet (ND, 0.8 g/kg/day of protein) or a low-protein diet (LPD; 0.4 g/kg/day of protein supplemented with ketoacid analogues), at baseline (T0) and after 3 months (T3).
	TO_LPD						T3-LPD						T3-ND							T0-ND
	TO_LPD-3	TO_LPD-5	TO_LPD-4	TO_LPD-2	TO_LPD-6	TO_LPD-1	T3_LPD-1	T3_LPD-2	T3_LPD-3	T3_LPD-4	T3_LPD-5	T3_LPD-6	T3-ND-7	T3-ND-8	T3-ND-9	T3-ND-10	T3-ND-11	T3-ND-12	T3-ND-13	TO-ND-11	TO-ND-13	TO-ND-8	TO-ND-9	TO-ND-10	TO-ND-12	TO-ND-7		Mean_T3_ND	SEM_T3_ND	Mean_T3_LPD	SEM_T3_LPD	LogFC	pvalue (T3 ND vs T3-LPD	Cliffdelta (T3 ND vs T3-LPD )	q value	Mean_TO_ND	SEM_TO_ND	Mean_TO_LPD	SEM_TO_LPD	LogFC	pvalue (TO_ND vs T0-LPD)	Cliffdelta (TO_ND vs T0-LPD)	q value
d__Bacteria;p__Bacillota_A;c__Clostridia;o__Lachnospirales;f__Lachnospiraceae;g__Acetatifactor;s__Acetatifactor intestinalis	7.3441	9.07868	7.69231	2.57017	0.199877	6.11458	15.6381	2.07692	0	12.4773	11.6043	0.238843	2.05111	0.772941	30.7776	4.77379	12.7972	24.5689	0.708111	14.0903	4.40113	24.0797	31.203	3.32072	22.3132	24.5034		10.9214	4.64916	7.00593	2.85639	0.640506	0.5338	0.238095	0.606464	17.7016	4.04514	5.49995	1.39124	1.68639	0.0734266	0.619048	0.517605
d__Bacteria;p__Bacillota;c__Bacilli;o__Acholeplasmatales;f__Anaeroplasmataceae;g__CAG-307;s__CAG-307 sp900547045	1.65289	0	32.6481	0	0	0	0	1.19231	0	14.0267	0	0	0	0	0	0	1.69674	35.034	0	0	2.09003	0	0	0	42.2028	0		5.24725	4.97021	2.5365	2.30627	1.04872	1	0	0.727003	6.32754	5.98645	5.71684	5.39302	0.146428	1	0	0.954466
d__Bacteria;p__Bacillota_A;c__Clostridia;o__Lachnospirales;f__Lachnospiraceae;g__Lachnospira;__	8.52742	28.581	5.60463	23.3365	5.3198	7.87734	3.7768	1.96154	5.33128	10.1368	8.37153	5.01571	0	30.9115	4.85819	0.719065	0	5.52128	26.8163	2.92482	0.823955	11.1044	10.2914	1.13558	4.1746	0		9.83232	5.00598	5.76561	1.22577	0.770058	0.720617	-0.142857	0.593804	4.35067	1.72289	13.2078	4.12017	-1.60208	0.0734266	-0.619048	0.517605
d__Bacteria;p__Bacillota_A;c__Clostridia;o__Lachnospirales;f__Lachnospiraceae;g__Butyrivibrio_A;s__Butyrivibrio_A crossotus	0	0	13.586	0	0.0922509	6.05949	12.8531	13.0769	0	7.07104	0	18.1898	0	0	0	0	0	0	0	0	21.3023	0	0	0	0	0		0	0	8.53182	3.05683	-32.9902	0.0184955	-0.666667	0.516406	3.04318	3.04318	3.28962	2.28309	-0.112343	0.337223	-0.285714	0.957305
d__Bacteria;p__Bacillota_A;c__Clostridia;o__Lachnospirales;f__Lachnospiraceae;g__Agathobacter;s__Agathobacter rectalis	1.84072	3.81641	0.899309	0.662252	0	0.257069	0.210379	0.807692	0	0.461513	3.69119	0	7.56983	0.890428	1.47917	3.60531	0.72888	10.5442	0.901232	2.2242	0.924437	4.53301	1.08083	2.3744	1.3006	13.1334		3.67415	1.47446	0.861796	0.579608	2.09199	0.0380533	0.714286	0.516406	3.65298	1.64695	1.24596	0.575967	1.55181	0.0734266	0.619048	0.517605
d__Bacteria;p__Bacillota_A;c__Clostridia;o__Lachnospirales;f__Lachnospiraceae;g__Roseburia;__	12.8663	4.11903	0	0	0	0.514139	1.52274	0	0	0	18.9385	0.389692	3.05966	5.71976	1.45203	3.91491	2.30613	0	0.51499	14.0458	9.02331	0.494372	2.53759	4.33586	0	2.06729		2.42393	0.755419	3.47515	3.10202	-0.51973	0.246502	0.404762	0.785499	4.64346	1.93668	2.91657	2.0955	0.670927	0.31057	0.357143	0.663821
d__Bacteria;p__Bacillota_A;c__Clostridia;o__Lachnospirales;f__Lachnospiraceae;g__Wujia;__	0	0	0	0	1.79889	0	0.110198	0.884615	0	18.8396	0	3.45695	11.0375	0	6.97517	0	2.77214	0	0	0.622776	1.90916	0	2.72556	0	0	0		2.96925	1.6651	3.8819	3.04008	-0.386663	0.70717	-0.142857	0.836008	0.751072	0.422935	0.299815	0.299815	1.32488	0.337223	0.285714	0.555785
d__Bacteria;p__Bacteroidota;c__Bacteroidia;o__Bacteroidales;f__Bacteroidaceae;g__Prevotella;s__Prevotella copri_B	2.34786	0	0	0	0	0	0	0	0	0	0	0	24.4376	0	0	0.239688	0	0	0	0	0	0	0	0.412939	0	0		3.52533	3.48555	0	0	31.7151	0.21159	0.285714	0.516406	0.0589912	0.0589912	0.39131	0.39131	-2.72974	0.909583	-0.0476191	0.517803
d__Bacteria;p__Bacillota_A;c__Clostridia;o__Oscillospirales;f__Ruminococcaceae;g__Faecalibacterium;__	14.7446	2.15198	0	3.51624	5.71956	3.52552	7.20297	6.38462	6.07088	0.593374	4.14958	0	1.76781	8.90428	5.7674	13.2428	5.03047	1.9538	3.13592	13.3341	7.87781	5.72711	4.18233	0.12044	0.780358	4.29672		5.68607	1.57119	4.0669	1.26273	0.483501	0.730769	0.142857	0.570774	5.18841	1.69592	4.94298	2.10508	0.0699113	0.628205	0.190476	0.951862
d__Bacteria;p__Bacteroidota;c__Bacteroidia;o__Bacteroidales;f__Rikenellaceae;g__Alistipes;s__Alistipes putredinis	0.338092	1.17687	1.50956	2.68054	0.415129	0.918105	0.340613	3.11538	1.78737	0.362617	0.844391	0.779384	0.317298	2.78259	1.11277	2.16718	2.52121	0.988768	3.04396	1.60142	7.07395	0.5324	0.56391	2.47763	0.862835	1.78354		1.84768	0.392815	1.20496	0.438052	0.616732	0.365967	0.333333	0.516406	2.12796	0.867037	1.17305	0.352249	0.859207	0.445221	0.285714	0.517605
d__Bacteria;p__Bacillota_A;c__Clostridia;o__Lachnospirales;f__Lachnospiraceae;g__Lachnospira;s__Lachnospira rogosae	0	1.88299	1.38108	0	10.6857	0	1.06191	0	0	0.329652	0.723764	1.98617	2.17576	0.593619	0.705659	3.21582	0.513801	0	0	1.25667	0	1.24734	0	4.33586	0	0.567491		1.02924	0.457073	0.683583	0.310984	0.590386	0.827981	0.0952381	0.653438	1.05819	0.585913	2.32497	1.70494	-1.13561	0.763775	-0.119048	0.605939
d__Bacteria;p__Bacillota_A;c__Clostridia;o__Lachnospirales;f__Lachnospiraceae;g__Lachnospira;s__Lachnospira sp000437735	7.62585	0.70612	0.497832	0	0.461255	0	0	0.461538	0	0.44503	0.289505	5.98366	0	0	0.176415	0	0	0.181933	21.7123	0	0	0	0	0	0.114199	0		3.15296	3.0934	1.19662	0.961035	1.39774	0.32871	-0.333333	0.677092	0.0163141	0.0163141	1.54851	1.221	-6.56862	0.0417476	-0.619048	0.517605
d__Bacteria;p__Bacillota_A;c__Clostridia;o__Lachnospirales;f__Lachnospiraceae;g__Eisenbergiella;s__Eisenbergiella sp900066775	0.187829	5.66577	0.256946	0	0.138376	0.78957	0.540974	0.576923	0	0	8.70929	0.251414	0	2.07148	0.461392	7.85978	3.56076	1.06787	0	2.76913	0.68328	0.144509	0.93985	3.33792	0.640782	0.283745		2.1459	1.06754	1.67977	1.40962	0.353321	0.612146	0.190476	0.837671	1.25703	0.478368	1.17308	0.905319	0.0997162	0.294872	0.380952	0.951862
d__Bacteria;p__Bacillota_A;c__Clostridia;o__Lachnospirales;f__Lachnospiraceae;__;__	1.38993	0.806994	4.09507	1.54525	3.38253	3.41535	3.34602	1.76923	2.80431	4.0712	2.21954	7.60528	0.75925	7.12342	0.420681	1.03865	5.98638	1.17861	1.36104	5.44929	1.00482	7.21022	2.16165	0.877495	0.336252	1.54033		2.55258	1.04704	3.63593	0.860456	-0.510371	0.137529	-0.52381	0.570774	2.6543	0.99167	2.43919	0.552233	0.121927	0.835664	-0.0952381	0.912423
d__Bacteria;p__Bacteroidota;c__Bacteroidia;o__Bacteroidales;f__Tannerellaceae;g__Parabacteroides;s__Parabacteroides merdae	0.507137	0.117687	0.160591	1.11952	0	0.220345	0.180325	1.61538	0	0.131861	0	0.238843	0.0453283	6.36903	0	1.34825	0.83642	0.0870115	1.69211	0.366993	1.66801	0.517189	0	0.860289	0.583682	0.405351		1.48259	0.853121	0.361069	0.253916	2.03778	0.429488	0.285714	0.516406	0.628787	0.198919	0.354213	0.167919	0.827953	0.252445	0.404762	0.517605
d__Bacteria;p__Bacillota_A;c__Clostridia;o__Oscillospirales;f__Ruminococcaceae;g__Ruminiclostridium_E;s__Ruminiclostridium_E siraeum	0	0	1.54167	0	0.230627	0	0	2.42308	1.51002	0.263722	0	0	0	0	0	14.631	0	0.284765	0	0	0.321543	0	0	4.64556	0	3.79003		2.13082	2.08375	0.699469	0.41974	1.60708	0.625092	-0.166667	0.647589	1.25102	0.77296	0.295383	0.252087	2.08244	0.568618	0.190476	0.517605
d__Bacteria;__;__;__;__;__;__	0.638618	2.95898	0.3533	1.87638	3.61316	0.34888	0.130234	0.692308	1.23267	0	2.58142	0.389692	0.521276	0.377195	1.61487	7.43034	0.932011	0.458788	0	0.244662	1.02492	0.205354	4.27632	15.6228	0.183987	1.68221		1.61921	0.987517	0.837721	0.392457	0.950751	0.774796	0.119048	0.606464	3.32004	2.12254	1.63155	0.57775	1.02496	0.730769	-0.142857	0.622549
d__Bacteria;p__Bacillota_A;c__Clostridia;o__TANB77;f__CAG-508;g__CAG-269;s__CAG-269 sp944393135	0	0	0	0	0	0	0	0	0	0.263722	0	0	0	0	0	0	0	0	0	0	0	0	0	37.5774	0	0		0	0	0.0439536	0.0439536	-25.3895	0.354539	-0.166667	0.516406	5.3682	5.3682	0	0	32.3218	0.440401	0.142857	0.517605
d__Bacteria;p__Bacteroidota;c__Bacteroidia;o__Bacteroidales;f__Marinifilaceae;g__Odoribacter;s__Odoribacter sp900762515	0.788881	5.51446	0.722659	0.441501	0.307503	0.238707	0.66119	3.88462	0	0.0988957	3.64294	0	1.00289	0	0.488533	0	3.6683	0.767284	2.09674	1.24555	0.502412	0	0.37594	0	0.494861	0		1.14625	0.499731	1.38127	0.760717	-0.269078	0.942259	0.0476191	0.837671	0.374109	0.169757	1.33562	0.840576	-1.83598	0.281317	-0.380952	0.517605
d__Bacteria;p__Bacillota_A;c__Clostridia;o__Lachnospirales;f__Lachnospiraceae;g__Clostridium_Q;s__Clostridium_Q fessum	1.37115	2.70679	0	0	0	0	0.641154	0	0	0	2.36429	0	1.98312	1.26144	1.08563	0.449416	0.215079	0.601171	0.487401	0.645018	0	0.844235	1.2218	1.23882	0.431417	3.42521		0.869036	0.232133	0.500908	0.387105	0.79487	0.168767	0.47619	0.545962	1.11521	0.418857	0.679657	0.463148	0.714443	0.339485	0.333333	0.625481
d__Bacteria;p__Bacteroidota;c__Bacteroidia;o__Bacteroidales;f__Bacteroidaceae;g__Phocaeicola;s__Phocaeicola dorei	0	0	0	17.802	0	0	4.12743	0	0	1.54937	0	0	0	0	0	0	0	0	0.51499	0	0.984727	0	0	0	0	0		0.07357	0.07357	0.946132	0.684719	-3.68485	0.384608	-0.238095	0.516406	0.140675	0.140675	2.96699	2.96699	-4.39856	0.909583	-0.0476191	0.517605
d__Bacteria;p__Bacillota_A;c__Clostridia;o__Oscillospirales;f__Ruminococcaceae;g__Ruminococcus_D;s__Ruminococcus_D bicirculans	0	0	0	0.59918	0	0	0	0.730769	0	0	0	1.53363	0	0	0	0	0	0	12.3322	0	0.180868	0.684515	0	0	0.367974	0		1.76174	1.76174	0.377399	0.260221	2.22284	0.629081	-0.142857	0.597836	0.176194	0.0999248	0.0998633	0.0998633	0.819136	0.432347	0.238095	0.702049
d__Bacteria;p__Bacteroidota;c__Bacteroidia;o__Bacteroidales;f__Bacteroidaceae;g__Prevotella;__	1.27724	0.252186	0	0	0	0	0	0	0	0	0	0	15.6383	0	0.339259	0	0	0	0	0	0	0	0	0	0	0.405351		2.28251	2.22648	0	0	31.088	0.21159	0.285714	0.516406	0.0579072	0.0579072	0.254903	0.208572	-2.13814	0.498895	-0.190476	0.517605
d__Bacteria;p__Fusobacteriota;c__Fusobacteriia;o__Fusobacteriales;f__Fusobacteriaceae;g__Fusobacterium_B;s__Fusobacterium_B sp900554355	0	0	0	0	0	0	0	0	0	0	0	0	0	0	16.678	0	0	0	0	0	0	0	10.7613	0	0	0		2.38257	2.38257	0	0	31.1499	0.440401	0.142857	0.516406	1.53733	1.53733	0	0	30.5178	0.440401	0.142857	0.517605
d__Bacteria;p__Bacteroidota;c__Bacteroidia;o__Bacteroidales;f__Bacteroidaceae;g__Prevotella;s__Prevotella stercoripullorum	0.281743	1.29455	0	2.03406	0	0	0	0	0.154083	1.96143	0.603136	0	1.94912	0.54415	0	0.329572	0.406261	0.118652	0	0.467082	0	5.79556	0	0	5.67187	0		0.478251	0.25736	0.453108	0.31638	0.0779106	0.825539	0.0952381	0.97018	1.70493	1.04231	0.601726	0.352146	1.50253	0.938106	0.0476191	0.517605
d__Bacteria;p__Bacillota_A;c__Clostridia;o__Oscillospirales;f__Ruminococcaceae;g__CAG-353;s__CAG-353 sp900066885	0	0.0336247	0	0	0.338253	0	0	0	0	0	0	0	0	0	0	0	3.27399	0	0	7.89591	0	3.50624	0	0	0	0		0.467712	0.467712	0	0	28.801	0.440401	0.142857	0.516406	1.62888	1.15538	0.0619797	0.0555269	4.71594	0.930479	0.0476191	0.517605
d__Bacteria;p__Bacillota_A;c__Clostridia;o__Lachnospirales;f__Lachnospiraceae;g__Fusicatenibacter;s__Fusicatenibacter saccharivorans	0.413223	0.28581	0.899309	1.87638	0.98401	0.293794	0.961731	0.230769	0	0	1.15802	0	0.158649	1.02028	0.3664	0.239688	0.286773	0.174023	0.726504	0.600534	0.462219	2.73045	0	0.894701	0.114199	0.587758		0.424617	0.123064	0.391754	0.215899	0.116215	0.429488	0.285714	0.923282	0.76998	0.346361	0.792088	0.249811	-0.0408382	0.730769	-0.142857	0.964108
d__Bacteria;p__Bacillota_A;c__Clostridia;o__Oscillospirales;f__Acutalibacteraceae;g__Ruminococcus_E;s__Ruminococcus_E sp003526955	1.14576	0	0	0	0.353629	4.49871	0.831497	0	1.6641	0	0	0	0	5.58372	0.610666	0	1.17099	0	0.110355	0	0	1.49072	1.12782	0	0	0		1.06796	0.770752	0.415933	0.284172	1.36044	0.586746	0.190476	0.590048	0.374077	0.244691	0.999683	0.722958	-1.41813	0.514705	-0.214286	0.535346
d__Bacteria;p__Pseudomonadota;c__Alphaproteobacteria;o__RF32;f__CAG-239;g__CAG-267;s__CAG-267 sp015062535	0	5.81708	0	0	0	0	0	0	0	0	0.579011	0	0	0	0	0	9.40375	0	0	1.50133	0	0	0.93985	0	0	0		1.34339	1.34339	0.0965018	0.0965018	3.79918	1	0	0.544316	0.348741	0.233298	0.969514	0.969514	-1.47511	0.846796	0.0714286	0.631533
d__Bacteria;p__Bacteroidota;c__Bacteroidia;o__Bacteroidales;f__Bacteroidaceae;g__Bacteroides;s__Bacteroides cellulosilyticus	0	0	0	0.993377	0	0	6.6119	0	0	1.54937	0	0	0	0	0	0	0.298721	0	0.22071	0	0.502412	0	0	0	3.09605	0		0.0742045	0.0486492	1.36021	1.08038	-4.19618	0.662683	-0.142857	0.516406	0.514066	0.436111	0.165563	0.165563	1.63458	0.699188	0.119048	0.625481
d__Bacteria;p__Bacteroidota;c__Bacteroidia;o__Bacteroidales;f__Bacteroidaceae;g__Prevotella;s__Prevotella sp900551275	0.995492	0	0	0	0	0	0	0	0	0	0	0	6.99756	0	0	0	0	0	0	0	0	0	0	0	0	0		0.999652	0.999652	0	0	29.8969	0.440401	0.142857	0.516406	0	0	0.165915	0.165915	-27.3059	0.354539	-0.166667	0.517605
d__Bacteria;p__Bacillota_A;c__Clostridia;o__Oscillospirales;f__Ruminococcaceae;g__Gemmiger;__	0.187829	0.151311	0.256946	1.68716	3.42866	0.807932	1.65298	2.65385	2.43451	0	0.217129	0.540541	0.237974	2.65892	1.04492	0.609208	0.442108	0.529979	0.358654	3.1806	1.1455	0.897475	0.422932	0	0.0697881	1.4998		0.840251	0.31819	1.24983	0.471484	-0.572845	0.945221	-0.0476191	0.590839	1.03087	0.414848	1.08664	0.525815	-0.0760109	0.945221	-0.0476191	0.951862
d__Bacteria;p__Bacillota_A;c__Clostridia;o__Lachnospirales;f__Lachnospiraceae;g__Mediterraneibacter;__	1.03306	1.4963	0.160591	0.883002	0.246002	0	0.120216	0	0	0	5.79011	0.150849	0.600601	1.1996	1.45203	0.629182	0.466005	0	3.13592	0.211299	0.68328	0.631275	0	1.42808	0	0.567491		1.06905	0.388989	1.0102	0.956375	0.0816931	0.147447	0.5	0.97018	0.503061	0.188982	0.636492	0.240928	-0.339411	0.615126	-0.190476	0.757476
d__Bacteria;p__Bacillota_A;c__Clostridia;o__Lachnospirales;f__Lachnospiraceae;g__Coprococcus;__	0	0	0.17665	0	0	5.19647	2.1138	0	2.18798	0	0	1.42049	0	0	0	0	0.872267	2.86347	1.52658	0	0	1.88622	0	0	1.08489	0		0.751759	0.417896	0.953713	0.440296	-0.343284	0.815798	-0.0952381	0.800614	0.424444	0.28759	0.895521	0.860674	-1.07715	0.930479	-0.0476191	0.696804
d__Bacteria;p__Bacillota_A;c__Clostridia;o__Christensenellales;f__CAG-314;g__CAG-314;s__CAG-314 sp900551395	0	0	0	0	10.0554	0	0	0	0	0	0	5.71967	0	0	0	0	0	0	0	0	0	0	0	0	0	0		0	0	0.953279	0.953279	-29.8283	0.354539	-0.166667	0.516406	0	0	1.67589	1.67589	-30.6423	0.354539	-0.166667	0.517605
d__Bacteria;p__Bacillota_A;c__Clostridia;o__Oscillospirales;f__Oscillospiraceae;g__ER4;s__ER4 sp000765235	0.338092	0	0.754778	0	1.64514	1.34043	0.470848	0	1.849	0	0.506634	0	0	0.395746	0.461392	3.74513	0.155335	0.55371	0	0.733986	0	0.463949	0	0.32691	0.152265	0		0.758759	0.50465	0.47108	0.292442	0.68767	0.825539	0.0952381	0.726411	0.239587	0.107152	0.679741	0.283723	-1.50443	0.270403	-0.380952	0.517605
d__Bacteria;p__Pseudomonadota;c__Alphaproteobacteria;o__RF32;f__CAG-239;__;__	0	0	0	0	0.0768758	0	0	2.03846	0	0	0	0	0	0.42048	0	0	5.2097	0.0237304	0.183925	0.22242	0	2.23608	0	0	0.0570994	0		0.833977	0.731658	0.339744	0.339744	1.29556	0.254213	0.357143	0.667442	0.359372	0.314293	0.0128126	0.0128126	4.80984	0.337223	0.285714	0.517605
d__Bacteria;p__Bacteroidota;c__Bacteroidia;o__Bacteroidales;f__Rikenellaceae;g__Alistipes;s__Alistipes excrementigallinarum	4.33884	0	0	0	0	0	0	0	20.1849	0	0	0	0.0113321	0	0	0	0	0	0	0	0	0	0	0	0	0		0.00161887	0.00161887	3.36415	3.36415	-11.021	0.909583	-0.0476191	0.516406	0	0	0.72314	0.72314	-29.4297	0.354539	-0.166667	0.517605
d__Bacteria;p__Bacillota_A;c__Clostridia;o__Lachnospirales;f__Lachnospiraceae;g__Coprococcus;s__Coprococcus eutactus_A	2.06612	0	1.31685	0	0	0	0	0	0	0	0	0	0	0.340094	0	0	2.72434	0	0	0.244662	0	3.12595	0	0	0	0		0.437776	0.384093	0	0	28.7056	0.21159	0.285714	0.516406	0.481516	0.442084	0.563827	0.369482	-0.227668	0.930479	-0.0476191	0.937858
d__Bacteria;p__Bacillota_A;c__Clostridia;o__Christensenellales;f__CAG-74;__;__	0	0	0.722659	0	2.18327	2.00147	0.991785	1.57692	0	0.131861	0.144753	2.40101	0	0	0	0	0.812522	0	0	1.35676	1.10531	0	0	0	0	0		0.116075	0.116075	0.874388	0.395229	-2.91322	0.0243298	-0.714286	0.516406	0.351724	0.228689	0.8179	0.419564	-1.21748	0.41541	-0.261905	0.517605
d__Bacteria;p__Bacillota_A;c__Clostridia;o__TANB77;f__CAG-508;g__CAG-269;s__CAG-269 sp928721565	0	0	0.626305	0	0.676507	0	0.991785	15.9231	0	0.395583	0	0.854808	0	0	0.217126	0	6.91839	0	0	0.355872	7.17444	0	0	0	0	0		1.01936	0.983647	3.02754	2.58469	-1.57048	0.186812	-0.428571	0.576252	1.07576	1.01768	0.217135	0.137481	2.30869	0.930479	-0.0476191	0.592205
d__Bacteria;p__Bacillota_A;c__Clostridia;o__Oscillospirales;f__Oscillospiraceae;g__Faecousia;s__Faecousia sp900544945	0.244177	0	0.610246	4.69883	0.430504	0.69776	0.631136	2.26923	1.94145	0	0	0.201131	0.0566604	0.136038	0.0949925	0.359533	0	0	0	0	0.723473	0.63888	0.657895	0.825877	0	0.608026		0.0924605	0.0488344	0.840491	0.413072	-3.18432	0.211634	-0.428571	0.516406	0.49345	0.130176	1.11359	0.724403	-1.17424	0.942742	0.0476191	0.517803
d__Bacteria;p__Bacillota_A;c__Clostridia;o__TANB77;f__CAG-508;g__CAG-269;s__CAG-269 sp934120045	0	0.134499	0	0	0	0	0	0	0	0	0	1.42049	0	0	0	0.599221	4.79149	0.806834	0	1.17883	0	0	2.4906	0.550585	0.977033	0		0.885364	0.663349	0.236748	0.236748	1.90292	0.432347	0.238095	0.540209	0.742435	0.344756	0.0224165	0.0224165	5.04963	0.103351	0.5	0.517605
d__Bacteria;p__Bacillota_A;c__Clostridia;o__Oscillospirales;f__Ruminococcaceae;g__CAG-115;s__CAG-115 sp934466475	0	0	0	0	0	0	3.04548	0.423077	0	0.543926	0	0	0.0509944	0	0.135704	0.0599221	0.932011	0.949217	0	0.700623	0	0	0	0	0.55196	1.88488		0.303978	0.165288	0.668747	0.485334	-1.13749	0.941428	0.0476191	0.582964	0.448209	0.264668	0	0	28.7396	0.100534	0.428571	0.517605
d__Bacteria;p__Bacillota_A;c__Clostridia;o__Oscillospirales;f__Oscillospiraceae;g__Vescimonas;s__Vescimonas sp900545585	0.26296	0	0.369359	2.85399	0	2.49725	0.330595	1.30769	7.05701	0	0	0	0	0.426663	0.0949925	0	0.119489	0.158203	0	0.311388	0.301447	0	0	0	0.0634437	0		0.114192	0.0575474	1.44922	1.14046	-3.66573	0.65214	-0.166667	0.516406	0.0966112	0.0548855	0.997259	0.536032	-3.36771	0.201516	-0.428571	0.517605
d__Bacteria;p__Bacteroidota;c__Bacteroidia;o__Bacteroidales;f__Bacteroidaceae;g__Bacteroides;s__Bacteroides uniformis	0	0.403497	0	2.9959	0	0	2.224	0	0	1.71419	0.0723764	0	1.30886	0.10512	0	0	0	0	0	0.433719	1.90916	2.31974	0	0	1.00876	0.0405351		0.201997	0.18507	0.668429	0.416697	-1.72644	0.41541	-0.261905	0.516406	0.815988	0.364254	0.566566	0.490314	0.526304	0.32871	0.333333	0.775379
d__Bacteria;p__Bacillota_A;c__Clostridia;o__Lachnospirales;f__Lachnospiraceae;g__Mediterraneibacter;s__Mediterraneibacter lactaris	1.48385	0.35306	0	0	0	2.69923	0.6111	0	0	0	0.675513	0	0	0.587435	0.895644	1.96744	0	0	0	0	0.442122	0	0.37594	0	0	0		0.492932	0.281036	0.214435	0.135876	1.20084	0.683857	0.142857	0.545962	0.116866	0.0757815	0.756023	0.453978	-2.69357	0.41541	-0.261905	0.517605
d__Bacteria;p__Bacteroidota;c__Bacteroidia;o__Bacteroidales;f__Bacteroidaceae;g__Phocaeicola;__	0.0187829	0	0.160591	0	0	0	0	0.0769231	0	12.1806	0	0	0	0	0	0	0	0	0	0	0	0	0	0	0	0		0	0	2.04293	2.02758	-30.928	0.139854	-0.333333	0.516406	0	0	0.0298956	0.0263184	-24.8334	0.139854	-0.333333	0.517605
d__Bacteria;p__Bacillota_A;c__Clostridia;o__Lachnospirales;f__Lachnospiraceae;g__Blautia_A;s__Blautia_A sp900066145	0	0	0.273005	0	0	3.78259	0.540974	0	0	0	0	0	1.12188	0.680188	0.800651	0	0.0716932	0	0	0.266904	0	0.304229	0	0	0	0		0.382058	0.178996	0.0901623	0.0901623	2.0832	0.142665	0.452381	0.516406	0.0815904	0.0528236	0.675933	0.622929	-3.05041	0.793532	-0.0952381	0.517605
d__Bacteria;p__Bacteroidota;c__Bacteroidia;o__Bacteroidales;__;__;__	0.694966	1.24412	0.626305	1.19836	0.353629	0.367242	0.701262	0.461538	1.23267	0	0.313631	0	0	2.05911	0.556385	0.888845	0.896164	0.466698	1.19551	0.533808	0.803859	0.205354	0.56391	0.584997	0.964345	0.182408		0.866103	0.245861	0.451516	0.191434	0.93976	0.222081	0.428571	0.516406	0.548383	0.108199	0.747436	0.159904	-0.446767	0.365967	-0.333333	0.517605
d__Bacteria;p__Bacillota_A;c__Clostridia;o__Lachnospirales;f__Lachnospiraceae;g__Bariatricus;__	1.14576	0.28581	0.369359	0.236518	0.676507	0.312156	0	0.269231	0	0	0	0.402263	0.362627	0.296809	0.583526	0.119844	0.286773	0.126562	0.469009	1.00089	0	0.190143	0	0.189264	0.0634437	1.01338		0.320736	0.0641028	0.111916	0.0728354	1.51897	0.0505098	0.666667	0.516406	0.351017	0.171979	0.504351	0.143259	-0.522888	0.13308	-0.52381	0.631533
d__Bacteria;p__Bacillota_A;c__Clostridia;o__Lachnospirales;f__Lachnospiraceae;g__Dorea;s__Dorea formicigenerans	1.3148	1.98386	0.208768	0	0	0.238707	0.220397	0.653846	0	0	0.506634	0	0.526942	0.692555	0.325689	0.179766	0.322619	0.261035	0	0.22242	0	0.441132	0	0	0.0444106	0.182408		0.329801	0.0854305	0.230146	0.11761	0.519044	0.384757	0.309524	0.602148	0.127196	0.0628796	0.624356	0.337937	-2.29532	0.339485	-0.333333	0.517605
d__Bacteria;p__Bacteroidota;c__Bacteroidia;o__Bacteroidales;f__Bacteroidaceae;g__Bacteroides;s__Bacteroides eggerthii	0	0	0	0	0	0	0	0.615385	0	0	0	0	4.69715	0.154588	0	0	0	0	0	0	0.763666	0.136903	0	0	0	0.324281		0.693105	0.667696	0.102564	0.102564	2.75655	0.699188	0.119048	0.557225	0.174978	0.108316	0	0	27.3826	0.100534	0.428571	0.517605
d__Bacteria;p__Bacillota_A;c__Clostridia;o__Oscillospirales;f__Acutalibacteraceae;g__Eubacterium_R;s__Eubacterium_R sp900540235	0.751315	0.0672495	0.17665	0.0788395	0	9.03415	0.0400721	0	2.68105	0	1.01327	0	0	0	0.719229	0	0	0.126562	0.101159	0	0	0	0	0	0.0253775	0		0.135279	0.0994556	0.622398	0.443173	-2.2019	0.697827	-0.142857	0.516406	0.00362536	0.00362536	1.6847	1.47414	-8.86015	0.0103926	-0.809524	0.517605
d__Bacteria;p__Bacillota_A;c__Clostridia;o__Lachnospirales;f__Lachnospiraceae;g__Choladocola;s__Choladocola sp003480725	0	0	0	0	0	0.330518	0.771388	0	0	0.543926	0	0	0.51561	0.401929	0.474963	0	0	0.57744	0.597756	0.789591	0.643087	0	0	0	0.298186	1.52006		0.366814	0.0978181	0.219219	0.141722	0.742675	0.498922	0.238095	0.5336	0.464418	0.214184	0.0550863	0.0550863	3.07566	0.142665	0.452381	0.517605
d__Bacteria;p__Bacillota_A;c__Clostridia;o__Lachnospirales;f__Lachnospiraceae;g__Blautia_A;__	0	0	0	0.252286	1.49139	3.21337	0.190343	1.46154	0.647149	0	0	0.201131	0	0.123671	0.0814222	1.14851	0	0.355956	2.23469	0.600534	0.34164	0.190143	0.516917	0.757054	0.0888212	0		0.563463	0.317696	0.416694	0.230201	0.435335	1	0	0.781737	0.356444	0.106051	0.826174	0.532862	-1.21277	0.772029	0.119048	0.517605
d__Bacteria;p__Bacillota_A;c__Clostridia;o__Lachnospirales;f__Lachnospiraceae;g__Copromonas;__	2.06612	0.35306	0	0	0	0	0.460829	0	0	0	1.1339	0	0	1.02647	0	0	0	0.498339	0.275887	0	0	0.387892	1.12782	0	0	0.729631		0.257242	0.14759	0.265788	0.189229	-0.0471495	0.935091	0.0476191	0.980535	0.320763	0.171449	0.403196	0.337544	-0.329972	0.80698	0.0952381	0.88554
d__Bacteria;p__Bacillota_A;c__Clostridia;o__TANB77;f__CAG-508;__;__	0	0	0	0	2.98278	0	0	0.5	0	0	0	10.1194	0.0453283	0	0	0	1.50556	0.56162	0	0.233541	0	0	5.59211	0	0.209364	0		0.301786	0.215288	1.7699	1.6719	-2.55207	0.935091	0.0476191	0.516406	0.862144	0.789318	0.49713	0.49713	0.794306	0.432347	0.238095	0.79361
d__Bacteria;p__Bacteroidota;c__Bacteroidia;o__Bacteroidales;f__Rikenellaceae;g__Alistipes;s__Alistipes onderdonkii	0	0	7.37113	0	0	0	0.0400721	0	0	1.31861	0	0.201131	0.0396623	0.117487	0.502103	0.559273	0	0.616991	0	0	4.80305	0	0	0	0.298186	0		0.262217	0.106865	0.259969	0.21411	0.0124213	0.607022	0.190476	0.992326	0.728749	0.680349	1.22852	1.22852	-0.753429	0.846796	0.0714286	0.794445
d__Bacteria;p__Bacillota_A;c__Clostridia;o__Oscillospirales;f__Ruminococcaceae;g__Faecalibacterium;s__Faecalibacterium hattorii	0	0	0	0	0.722632	0	0	0	0	0	0	0	0	0	0	2.16718	0	0	0	0	0	0	0	4.43909	0	0		0.309598	0.309598	0	0	28.2058	0.440401	0.142857	0.516406	0.634156	0.634156	0.120439	0.120439	2.39654	1	0	0.613355
d__Bacteria;p__Bacillota_A;c__Clostridia;o__Lachnospirales;f__Lachnospiraceae;g__Anaerostipes;__	0	0	0	0	2.9674	0.78957	0	1.65385	0	0	0	0.35198	0	0.395746	0	0.269649	0.967858	0.268945	0.680522	0.544929	0	0.0988744	0	0.688231	0.310874	0.587758		0.36896	0.133505	0.334304	0.270095	0.142302	0.408548	0.285714	0.933851	0.318667	0.110373	0.626163	0.485676	-0.974489	0.70717	0.142857	0.632222
d__Bacteria;p__Bacillota_A;c__Clostridia;o__Lachnospirales;f__Lachnospiraceae;g__Enterocloster;s__Enterocloster sp000431375	0.225394	0.571621	0	0	0	0	0.10018	0	0	0	0.868516	0	0.832908	0.0432847	0.0949925	0	0.0716932	0.205664	0.285084	0.278025	0	0.121692	0	0	0.050755	3.34414		0.219089	0.108819	0.161449	0.142356	0.440438	0.270403	0.380952	0.802135	0.542088	0.468558	0.132836	0.0951631	2.02888	0.586746	0.190476	0.579508
d__Bacteria;p__Pseudomonadota;c__Gammaproteobacteria;o__Enterobacterales_A;f__Succinivibrionaceae;g__Succinivibrio;s__Succinivibrio sp900315395	0	0	0	0	0	0	0	0	0	0	0	0	0	0	6.7309	0	0	0	0	0	0	0	0	0	0	0		0.961557	0.961557	0	0	29.8408	0.440401	0.142857	0.516406	0	0	0	0	0	1	0
d__Bacteria;p__Bacillota_A;c__Clostridia;o__Lachnospirales;f__Lachnospiraceae;g__Copromonas;s__Copromonas sp900066785	0	0	0.385418	0	0	0.34888	0.831497	0	0	0	0	0	0	0	0.37997	0	0.967858	0.862205	0	0.478203	0	0	0	0.533379	0.463139	0		0.315719	0.163792	0.138583	0.138583	1.18789	0.337223	0.285714	0.557225	0.210674	0.0996402	0.122383	0.0775454	0.783612	0.463577	0.238095	0.631533
d__Bacteria;p__Bacteroidota;c__Bacteroidia;o__Bacteroidales;f__Bacteroidaceae;g__Bacteroides;s__Bacteroides thetaiotaomicron	0	0	0	4.38348	0	0	0	0	0	0	0	0	0.135985	0	0	0	0	0	0	0	0.381833	1.10283	0	0	0.228397	0		0.0194264	0.0194264	0	0	24.2115	0.440401	0.142857	0.516406	0.244723	0.153915	0.730579	0.730579	-1.57789	0.5414	0.190476	0.625481
d__Bacteria;p__Bacillota_A;c__Clostridia;o__Lachnospirales;f__Lachnospiraceae;g__Ventrimonas;__	0.281743	0.453934	0	0	0	0	0.360649	0	0	0	0.410133	0	0.209644	0.111303	0.75994	0	0.597443	0.205664	0	1.07874	0	0.136903	0	0	0.133232	0.871504		0.269142	0.111912	0.128464	0.0814983	1.06701	0.32871	0.333333	0.516406	0.317196	0.172888	0.122613	0.0806705	1.37127	0.48464	0.238095	0.517605
d__Bacteria;p__Bacillota_A;c__Clostridia;o__Lachnospirales;f__Lachnospiraceae;g__Eubacterium_G;s__Eubacterium_G sp000434315	0	0	0.224827	0	0	0.220345	0.330595	0	0	0.280204	0	0.226273	0	0.5256	0.135704	0.109857	1.66089	0	0.156336	0	0	0.684515	0	0.240881	0	0		0.36977	0.225337	0.139512	0.0638293	1.40624	0.713337	0.142857	0.518249	0.132199	0.0981068	0.0741954	0.0469289	0.833313	0.930479	0.0476191	0.719336
d__Bacteria;p__Bacillota_A;c__Clostridia;o__Oscillospirales;f__Acutalibacteraceae;g__CAG-177;s__CAG-177 sp900771185	0	0	0	0	1.35301	0	0	0	1.78737	0	0	0.565682	0	0	0.420681	1.86757	0	0	0	0	0	0	0.281955	1.11838	0	0		0.326893	0.263528	0.392175	0.293931	-0.262676	0.930479	-0.0476191	0.906166	0.200047	0.158124	0.225502	0.225502	-0.172801	0.846796	0.0714286	0.951862
d__Bacteria;p__Bacillota_A;c__Clostridia;o__Oscillospirales;f__Oscillospiraceae;g__ER4;s__ER4 sp900317525	0.225394	0	0.449655	0	0	0.716122	0.290523	1.07692	0.431433	0	0	0	0.0963227	0.278259	0	0.449416	0.382363	0	0	0.266904	1.76849	0	0.422932	0	0	1.96595		0.172337	0.0735141	0.299813	0.172334	-0.798829	0.880556	-0.0714286	0.597836	0.632039	0.325368	0.231862	0.121554	1.44675	0.65214	0.166667	0.517605
d__Bacteria;p__Bacillota_A;c__Clostridia;o__Lachnospirales;f__Lachnospiraceae;g__Choladocola;s__Choladocola sp003481535	0	0	0	0	0	0	0	0	0	0	0	0	0.237974	0.395746	0.502103	0.19974	0	0.58535	0	0	0	0.471555	0	0	0	2.26996		0.274416	0.0873901	0	0	28.0318	0.0181868	0.714286	0.516406	0.391645	0.320022	0	0	28.545	0.21159	0.285714	0.517605
d__Bacteria;p__Bacillota_A;c__Clostridia;o__TANB77;f__CAG-508;g__CAG-269;__	0	6.48958	0.88325	2.49133	1.69127	2.49725	1.9435	0	0	0	3.42581	2.87869	0.260638	0	0.420681	0	0.203131	0	1.7197	0.44484	1.92926	0	1.83271	0	0	0.344548		0.372021	0.232724	1.37467	0.644515	-1.88563	0.547803	-0.214286	0.516406	0.650194	0.325071	2.34211	0.918062	-1.84887	0.111055	-0.547619	0.517605
d__Bacteria;p__Bacteroidota;c__Bacteroidia;o__Bacteroidales;f__Bacteroidaceae;g__Bacteroides;s__Bacteroides clarus	0	0	0	0	0	0	0	0	0	0.725235	0	0	0.0169981	0.0865694	0	0	0	0	0	0	0.180868	0.684515	0	0	1.59244	0		0.0147954	0.0121996	0.120872	0.120872	-3.03027	0.846796	0.0714286	0.516406	0.351117	0.22752	0	0	28.3874	0.100534	0.428571	0.517605
d__Bacteria;p__Bacillota_A;c__Clostridia;o__Lachnospirales;f__Lachnospiraceae;g__Blautia_A;s__Blautia_A faecis	0	0	0	0	1.13776	0.899743	0	0	0	0.0988957	2.26779	0	0.396623	0.111303	0	0.239688	0	0	0	0.278025	0	0.0760572	0	0	0	0.182408		0.106802	0.0592215	0.394448	0.375017	-1.88489	0.80698	0.0952381	0.551706	0.0766414	0.0423247	0.339584	0.216959	-2.14757	0.935091	-0.0476191	0.517605
d__Bacteria;p__Bacillota_A;c__Clostridia;o__Lachnospirales;f__Lachnospiraceae;g__Eubacterium_F;s__Eubacterium_F sp003491505	0	0	0	0.346894	0	2.99302	0.390703	0	1.32512	0	0	0	0.0793246	0.173139	0	0	0.322619	0	0.625345	0.745107	0	0	0.281955	0	0.272808	0.364816		0.17149	0.0880406	0.28597	0.217402	-0.737741	0.815798	0.0952381	0.705201	0.237812	0.103085	0.556653	0.490556	-1.22695	0.697827	0.142857	0.631533
d__Bacteria;p__Bacteroidota;c__Bacteroidia;o__Bacteroidales;f__Rikenellaceae;g__Alistipes;s__Alistipes communis	0	0.0672495	0.224827	0	0.53813	0	0.320577	0	0	0	0.193004	0.590823	0.0226642	0.43903	0	0.36952	0.394312	0.379687	0	0.22242	0.562701	0.0912686	0	0.154852	0.463139	0.0405351		0.229316	0.0788834	0.184067	0.0976059	0.317105	0.508432	0.238095	0.781737	0.219274	0.0813555	0.138368	0.0875176	0.664224	0.384757	0.309524	0.631533
d__Bacteria;p__Bacteroidota;c__Bacteroidia;o__Bacteroidales;f__Bacteroidaceae;g__Phocaeicola;s__Phocaeicola coprocola	0	0.571621	0	0	0	0.807932	7.16289	0	0	0	0	0	0	0	0	0	0	0	0	0	0	0	0	0	0	0		0	0	1.19382	1.19382	-30.1529	0.354539	-0.166667	0.516406	0	0	0.229926	0.148583	-27.7766	0.139854	-0.333333	0.517605
d__Bacteria;p__Bacillota_A;c__Clostridia;o__Oscillospirales;f__Acutalibacteraceae;__;__	1.5402	0	0.0642364	0	0.0768758	0	0	2.80769	3.23575	0	0	0	0.220976	0	0	0	0	0	0	0	0	0	3.24248	0	0	0		0.031568	0.031568	1.00724	0.639427	-4.9958	0.384608	-0.238095	0.516406	0.463212	0.463212	0.280218	0.252396	0.725122	0.337223	-0.285714	0.817962
d__Bacteria;p__Pseudomonadota;c__Gammaproteobacteria;o__Burkholderiales;f__Burkholderiaceae_A;g__Sutterella;s__Sutterella wadsworthensis	0.375657	0.0840619	0	0	0	0.422328	0.601082	0.461538	0.493066	0	0.0723764	0	0.141651	0.309176	0.0814222	0	0.72888	0	0	2.12411	0.321543	0.167326	0	0	0	0.628293		0.180161	0.100752	0.271344	0.11268	-0.590832	0.713337	-0.142857	0.653438	0.463039	0.290203	0.147008	0.0810099	1.65524	0.65214	0.166667	0.517605
d__Bacteria;p__Bacillota_A;c__Clostridia;o__Oscillospirales;f__Ruminococcaceae;g__UBA1394;s__UBA1394 sp900066845	0	0	0	0	0	0	0	0	0	0	0	0	0	0	0	1.34825	0	0.253125	0.744896	0	0	0.555218	0	0.223675	0.171298	0		0.335181	0.198224	0	0	28.3204	0.100534	0.428571	0.516406	0.135742	0.0784765	0	0	27.0163	0.100534	0.428571	0.517605
d__Bacteria;p__Bacillota_A;c__Clostridia;o__Oscillospirales;f__Oscillospiraceae;g__Scatomorpha;s__Scatomorpha sp900752445	0	0	0.52995	0.37843	0.876384	0	0	1.46154	0.308166	0	0	0.967945	0	0.204056	0	0	0	0.664452	0.0551775	0	0.482315	0	0	0	0.463139	0.101338		0.131955	0.0931326	0.456275	0.252907	-1.78986	0.48464	-0.238095	0.516406	0.149542	0.0846359	0.297461	0.14846	-0.992151	0.586746	-0.190476	0.522968
d__Bacteria;p__Bacillota_A;c__Clostridia;o__Lachnospirales;f__Lachnospiraceae;g__Eubacterium_I;s__Eubacterium_I ramulus	0	0.100874	0	0	0	0.477415	0.180325	0	0	0	0.313631	0	0.192645	0.10512	0.203555	0.149805	0.0597443	0.261035	0	0.22242	0.200965	0.0836629	0	0.481762	0.183987	1.17552		0.138844	0.0340883	0.0823259	0.0548379	0.754042	0.270403	0.380952	0.522561	0.335473	0.150937	0.0963815	0.0779667	1.79937	0.0910394	0.571429	0.517605
d__Bacteria;p__Pseudomonadota;c__Alphaproteobacteria;o__RF32;f__CAG-239;g__CAZU01;s__CAZU01 sp944392185	0	0	1.68621	0	0	0	0	0	0	0	0	0.188561	0	0.5256	1.64201	0	0	0	0	0	0	0	0.422932	0	0	0		0.309659	0.234076	0.0314268	0.0314268	3.30061	0.562167	0.166667	0.516406	0.0604189	0.0604189	0.281034	0.281034	-2.21767	0.909583	-0.0476191	0.56084
d__Bacteria;p__Bacteroidota;c__Bacteroidia;o__Bacteroidales;f__Rikenellaceae;g__Alistipes;s__Alistipes shahii	0	0.35306	0.433596	0	0	0	0	0	0	0.280204	0.26538	0	0.186979	1.02647	0.339259	0.788974	0.585494	0.134472	0	0.389235	0.301447	0.152114	0	0.292498	0.418729	0.729631		0.437378	0.14209	0.0909307	0.0575415	2.26604	0.066226	0.619048	0.516406	0.326236	0.0864309	0.131109	0.0835701	1.31515	0.211634	0.428571	0.517605
d__Bacteria;p__Bacillota_A;c__Clostridia;o__Lachnospirales;f__Lachnospiraceae;g__Mediterraneibacter;s__Mediterraneibacter torques	0	0.184936	0	0	0	0	0	0	0.431433	0	0.79614	0	0.509944	0	0.488533	0.419455	0	0	0	0.344751	1.52733	0	0.469925	0.258087	0	0		0.202562	0.0960445	0.204595	0.137697	-0.0144131	0.935091	0.0476191	0.992326	0.371442	0.205476	0.0308227	0.0308227	3.59107	0.103351	0.5	0.517605
d__Bacteria;p__Bacillota_A;c__Clostridia;o__Lachnospirales;f__Lachnospiraceae;g__Hungatella;__	0	0	0	2.9486	0	0	0	0	3.66718	0	0	0	0	0	0	0	0	0	0.174729	0	0	0	0	0	0	0		0.0249612	0.0249612	0.611197	0.611197	-4.61387	0.909583	-0.0476191	0.516406	0	0	0.491433	0.491433	-28.8724	0.354539	-0.166667	0.517605
d__Bacteria;p__Bacteroidota;c__Bacteroidia;o__Bacteroidales;f__Bacteroidaceae;g__Bacteroides;s__Bacteroides caccae	0	0	0	0	0	0	0.290523	0	0	0.230757	0	0	0.181313	0	0	0	0	0	0	0	0	2.3882	0	0	1.8589	0		0.0259019	0.0259019	0.0868799	0.0554868	-1.74596	0.384608	-0.238095	0.516406	0.606728	0.395876	0	0	29.1765	0.21159	0.285714	0.517605
d__Bacteria;p__Bacillota_A;c__Clostridia;o__UBA1381;f__UBA1381;g__CAG-41;s__CAG-41 sp900066215	0	0.117687	0	0	0	3.37863	0.0901623	0	0	0	0.361882	0.427404	0	0.0247341	0	0.259662	0.0477954	0	0	0.100089	0.120579	0	0	0.12044	0	0		0.047456	0.0360411	0.146575	0.0801784	-1.62697	0.48464	-0.238095	0.516406	0.0487297	0.0231151	0.582719	0.559512	-3.57993	0.935091	0.0476191	0.517605
d__Bacteria;p__Verrucomicrobiota;c__Verrucomicrobiae;o__Verrucomicrobiales;f__Akkermansiaceae;g__Akkermansia;s__Akkermansia muciniphila	0	0	0	0	0.430504	0.165259	0	0.269231	1.60247	0	0	0.515399	0.0736586	0	0	1.56796	0	0	0	0.033363	0	0	0	0.137646	0	0.466153		0.234517	0.222483	0.397849	0.255363	-0.762528	0.41541	-0.261905	0.720525	0.0910232	0.0653492	0.0992939	0.0715283	-0.12547	0.935091	0.0476191	0.951862
d__Bacteria;p__Bacillota_A;c__Clostridia;o__Lachnospirales;f__Lachnospiraceae;g__Dorea_A;__	0.507137	0	0.240886	0.409965	0	1.23026	0.0801443	0	0.1849	0	0.217129	0.201131	0.328631	0	0	0.36952	0	0	0	0.255783	0.0803859	0.121692	0	0.0688231	0	0		0.0997357	0.0645335	0.113884	0.0409847	-0.191384	0.586746	-0.190476	0.899449	0.0752405	0.0351203	0.398042	0.186744	-2.40334	0.211634	-0.428571	0.517605
d__Bacteria;p__Bacillota_A;c__Clostridia;o__Lachnospirales;f__Lachnospiraceae;g__Choladocola;s__Choladocola sp018223365	1.44628	0	0.690541	0	0.169127	0	0	0	0	0	0	0	0	0.272075	0	0	0.812522	0	0	0	0	0.387892	0	0	0	0		0.154943	0.116104	0	0	27.2072	0.21159	0.285714	0.516406	0.0554131	0.0554131	0.384325	0.238813	-2.79403	0.190658	-0.380952	0.517605
d__Bacteria;p__Pseudomonadota;__;__;__;__;__	5.07137	0	0	0	0	0	0	0	0	0	0	0	0	0.0742023	0	0	0	0	0	0	0	0	0	0	0	0		0.0106003	0.0106003	0	0	23.3376	0.440401	0.142857	0.516406	0	0	0.845229	0.845229	-29.6548	0.354539	-0.166667	0.517605
d__Bacteria;p__Bacillota_A;c__Clostridia;__;__;__;__	0	0.0672495	0.0481773	0	0	0	0	0.384615	0	0	0.0482509	3.2181	0	0.346278	0.0271407	0	0	0	0.0919625	0.189057	0.100482	0	0	0	0	0		0.066483	0.0483445	0.608495	0.525511	-3.19419	0.586746	-0.190476	0.516406	0.0413628	0.0283948	0.0192378	0.0124137	1.10439	0.930479	0.0476191	0.631533
d__Bacteria;p__Bacillota_A;c__Clostridia;o__Oscillospirales;f__Oscillospiraceae;g__CAG-170;s__CAG-170 sp900549635	0	0	0	1.29297	1.56827	0.661036	0.0901623	0	0.708783	0	0	0.163419	0	0.0618353	0	0	0	0	0.22071	0	0	0	0	0.154852	0	0		0.0403636	0.0312943	0.160394	0.112968	-1.99049	0.41541	-0.261905	0.516406	0.0221217	0.0221217	0.587045	0.288702	-4.72994	0.138042	-0.428571	0.517605
d__Bacteria;p__Bacillota_A;c__Clostridia;o__Oscillospirales;f__Ruminococcaceae;g__Ruminococcus_C;__	0	0	0.0963546	0	0.0922509	0.918105	0	0.192308	0	0	0	0.0377121	0.0453283	0	0	0	2.35393	0	0	0.533808	0.0200965	0	0	0	0	0		0.342751	0.335257	0.0383366	0.031404	3.16036	1	0	0.549588	0.0791292	0.0758326	0.184452	0.147939	-1.22096	0.41541	-0.261905	0.632222
d__Bacteria;p__Bacillota_A;c__Clostridia;o__Christensenellales;f__CAG-74;g__RUG740;__	0	0	0	0	0.53813	2.82776	1.0018	0	0.493066	0	0	0.163419	0	0	0	0	0	0	0	0	0	0	0	0	0	0		0	0	0.276381	0.164834	-28.0421	0.0533491	-0.5	0.516406	0	0	0.560982	0.461794	-29.0634	0.139854	-0.333333	0.517605
d__Bacteria;p__Cyanobacteriota;c__Vampirovibrionia;o__Gastranaerophilales;f__Gastranaerophilaceae;__;__	0	0.201748	0	0	0	0	0.0901623	0	0	0	0	0	0	0.0989364	0	0	0.083642	0.53789	0	0	0	0	0	0	0.20302	3.40495		0.102924	0.0743153	0.015027	0.015027	2.77595	0.337223	0.285714	0.516406	0.515424	0.482435	0.0336247	0.0336247	3.93816	0.562167	0.166667	0.517605
d__Bacteria;p__Pseudomonadota;c__Alphaproteobacteria;o__RF32;f__CAG-239;g__JAFUYI01;s__JAFUYI01 sp900542055	0	0	0	0	0	0	0	0.307692	0.493066	0	0	0	0	1.28617	0	0	0	0.0949217	0	0.122331	0	0	0	0	0.114199	0		0.197299	0.181971	0.13346	0.0877344	0.563981	0.930479	-0.0476191	0.81909	0.03379	0.0218294	0	0	25.0101	0.21159	0.285714	0.517605
d__Bacteria;p__Bacillota_A;c__Clostridia;o__Lachnospirales;f__Lachnospiraceae;g__Roseburia;s__Roseburia hominis	0	0	0	0	1.66052	0	0	1.42308	0	0	0	1.01823	0	0	0	0	0	0.189843	0	0	0	0	0	0	0	0		0.0271205	0.0271205	0.406884	0.26259	-3.90716	0.384608	-0.238095	0.516406	0	0	0.276753	0.276753	-28.044	0.354539	-0.166667	0.517605
d__Bacteria;p__Bacillota_A;c__Clostridia;o__TANB77;f__CAG-508;g__CAG-273;s__CAG-273 sp022797215	0	0	0	0	1.50677	0.477415	0.631136	0.961538	3.75963	0	0	0	0.164315	0	0	0	0	0	0	0	0	0	1.69173	0	0.0888212	0.749899		0.0234736	0.0234736	0.892051	0.596746	-5.24801	0.138042	-0.428571	0.516406	0.361493	0.244825	0.330697	0.247797	0.128458	0.80698	0.0952381	0.951862
d__Bacteria;p__Bacteroidota;c__Bacteroidia;o__Bacteroidales;f__Bacteroidaceae;g__Bacteroides;s__Bacteroides ovatus	0	0	0	0	0	0	0.571028	0	0	0.263722	0	0	0	0.216423	0	0	0	0	0	0	0	2.03073	0	0	0.107854	0		0.0309176	0.0309176	0.139125	0.0965207	-2.16988	0.384608	-0.238095	0.516406	0.305512	0.287937	0	0	28.1867	0.21159	0.285714	0.517605
d__Bacteria;p__Bacillota_A;c__Clostridia;o__Lachnospirales;f__Lachnospiraceae;g__CAG-95;s__CAG-95 sp021628825	0	0	0	0	0	0.807932	0.811461	0	0	0.824131	0	0	0	0.179322	0	0	0	0	0	0	0	0	0	0	0	0.202675		0.0256175	0.0256175	0.272599	0.172414	-3.41158	0.384608	-0.238095	0.516406	0.0289536	0.0289536	0.134655	0.134655	-2.21746	0.909583	-0.0476191	0.56084
d__Bacteria;p__Bacillota_A;c__Clostridia;o__Oscillospirales;f__Oscillospiraceae;g__Dysosmobacter;s__Dysosmobacter sp001916835	0.225394	0	0.224827	0	0.415129	0.146897	0.10018	0	0	0.181309	0	0.113136	0	0.117487	0	0.679117	0	0	0	0.366993	0	0.0836629	0	0.0860289	0	0		0.113801	0.0956618	0.0657709	0.0314928	0.790987	0.744603	-0.119048	0.739224	0.0766692	0.0506945	0.168708	0.064417	-1.13781	0.259751	-0.380952	0.517605
d__Bacteria;p__Bacteroidota;c__Bacteroidia;o__Bacteroidales;f__Bacteroidaceae;g__Phocaeicola;s__Phocaeicola massiliensis	0	0.403497	0	0	0	0	0	0	0	0.906544	0	0	0.385291	0.228791	0	0.429442	0.52575	0	0	0.233541	1.32637	2.03833	0	0.12044	0	0		0.224182	0.0858882	0.151091	0.151091	0.569256	0.328424	0.309524	0.740775	0.53124	0.308899	0.0672495	0.0672495	2.98177	0.192555	0.404762	0.517605
d__Bacteria;p__Bacillota_A;c__Clostridia;o__Oscillospirales;f__Acutalibacteraceae;g__UMGS1071;s__UMGS1071 sp900548305	0	0	0	0.0473037	0	0	0	0.0769231	0	0	0.120627	0	0.0509944	0.0865694	0.0678518	1.02866	0.0238977	0	0.0551775	0.11121	0.160772	0.0228172	0.093985	0.154852	0	0.0405351		0.187593	0.140587	0.0329251	0.0215745	2.51035	0.270403	0.380952	0.516406	0.083453	0.0241229	0.00788395	0.00788395	3.40397	0.0241988	0.738095	0.517605
d__Bacteria;p__Bacillota_A;c__Clostridia;o__Oscillospirales;f__Ruminococcaceae;g__Gemmiger;s__Gemmiger variabilis_B	0.39444	0	0.144532	0.204983	0.0922509	0.257069	0.160289	0	0.770416	0	0	0.263985	0	0.0989364	0.230696	1.01868	0.0955909	0	0.211514	0.366993	0	0.0684515	0	0.12044	0	0		0.236488	0.134793	0.199115	0.122616	0.248163	0.825539	0.0952381	0.882626	0.0794121	0.0511141	0.182213	0.0559395	-1.19819	0.122834	-0.52381	0.517605
d__Bacteria;p__Bacillota_A;c__Clostridia;o__TANB77;f__CAG-508;g__Merdicola;s__Merdicola sp900552655	0	1.27774	0	0	0	0	0	0	0	0	2.53317	0	0	0	0	0	0	0	0	0	0	0	0	0	0	0		0	0	0.422195	0.422195	-28.6533	0.354539	-0.166667	0.516406	0	0	0.212957	0.212957	-27.666	0.354539	-0.166667	0.517605
d__Bacteria;p__Pseudomonadota;c__Gammaproteobacteria;o__Enterobacterales;f__Enterobacteriaceae;g__Serratia;__	0	0	0	0	0	0	0	0	0	0	0	2.52671	0	0	0	0	0	0	0	0	0	0	0	0	0	0		0	0	0.421119	0.421119	-28.6497	0.354539	-0.166667	0.516406	0	0	0	0	0	1	0
d__Bacteria;p__Bacillota;c__Bacilli;o__ML615J-28;f__CAG-313;g__CAG-313;s__CAG-313 sp900539265	0	0.0504371	0.0963546	0	1.04551	0.128535	0	1.42308	0	0	0	0	0	0	0	0	0.083642	0.134472	0.174729	0	0.241158	0	0	0	0.0761325	0		0.0561204	0.0282684	0.237179	0.237179	-2.07938	0.5414	0.190476	0.551706	0.0453271	0.034355	0.220139	0.1664	-2.27997	0.244114	-0.380952	0.517605
d__Bacteria;p__Bacillota_A;c__Clostridia;o__Lachnospirales;f__Lachnospiraceae;g__Eubacterium_G;s__Eubacterium_G ventriosum	0	0.151311	0	0	0.123001	0	0.210379	0	0	0	0.0965018	0	0.164315	0.33391	0.135704	0	0	0.174023	0	0	0	0	0	0	0.0317219	0		0.115422	0.0472934	0.0511467	0.0355321	1.1742	0.393016	0.285714	0.516406	0.00453169	0.00453169	0.0457188	0.0291452	-3.33466	0.384608	-0.238095	0.517605
d__Bacteria;p__Bacillota_A;c__Clostridia;o__Lachnospirales;f__Anaerotignaceae;g__Anaerotignum;s__Anaerotignum faecicola	0	0.100874	0.0963546	0	1.09164	0	0	0	0	0	0	0	0	0	0.217126	0.359533	0	0	0	0	0	0	0.328947	0	0	0.486421		0.0823798	0.0553995	0	0	26.2958	0.21159	0.285714	0.516406	0.116481	0.0771264	0.214811	0.176472	-0.88297	0.625092	-0.166667	0.702049
d__Bacteria;p__Bacillota_A;c__Clostridia;o__Lachnospirales;f__Lachnospiraceae;g__Butyribacter;s__Butyribacter intestini	0	0.252186	0.144532	0	0	0.44069	0.230415	0	0.27735	0	0	0	0	0	0	0	0.991755	0	0.202317	0.656139	0	0	0	0	0	0		0.170582	0.139798	0.0846274	0.053865	1.01127	0.930479	-0.0476191	0.691449	0.0937341	0.0937341	0.139568	0.0734438	-0.574322	0.337223	-0.285714	0.79361
d__Bacteria;p__Bacillota_A;c__Clostridia;o__Lachnospirales;f__Lachnospiraceae;g__Butyribacter;s__Butyribacter sp003524945	0	0	0	0	0	0	0	0	0	0	0	0	0.260638	0.0371012	0	0.129831	0	0	0.36785	0	0	0.190143	0	0.206469	0	0.304013		0.113631	0.0558684	0	0	26.7598	0.0447948	0.571429	0.516406	0.100089	0.0490584	0	0	26.5767	0.100534	0.428571	0.517605
d__Bacteria;p__Bacillota_A;c__Clostridia;o__Oscillospirales;f__CAG-272;g__Avispirillum;s__Avispirillum sp011957885	0	0	0.160591	0	0.522755	0.716122	0	0	0.215716	0	0	0.817096	0	0	0	0	0	0	0	0	0	0	0	0	0	0		0	0	0.172135	0.133716	-27.359	0.139854	-0.333333	0.516406	0	0	0.233245	0.12721	-27.7973	0.0533491	-0.5	0.517605
d__Bacteria;p__Bacillota_A;c__Clostridia;o__Lachnospirales;f__Lachnospiraceae;g__Merdimonas;s__Merdimonas faecis	0	0	0	2.44402	0	0	0	0	0	0	0	0	0	0	0	0	0	0	0	0	0	0	0	0	0	0		0	0	0	0	0	1	0		0	0	0.407337	0.407337	-28.6016	0.354539	-0.166667	0.517605
d__Bacteria;p__Bacteroidota;c__Bacteroidia;o__Bacteroidales;f__Rikenellaceae;g__Alistipes;__	0	0	0	0	0.230627	0.0734484	0.0200361	0.346154	0	0	0	0.653677	0.481614	1.06357	0	0	0	0.324316	0	0	1.10531	0.235777	0	0	0.247431	1.96595		0.267071	0.151894	0.169978	0.111679	0.651876	1	0	0.711522	0.507781	0.284462	0.0506793	0.0379356	3.32474	0.186812	0.428571	0.517605
d__Bacteria;p__Verrucomicrobiota;c__Verrucomicrobiae;o__Opitutales;f__CAG-312;g__Merdousia;s__Merdousia sp002437405	0	1.3618	0	0	0	0	0	0	0	0	1.66466	0	0	0	0	0	0	0	0	0	0	0	0	0	0	0		0	0	0.277443	0.277443	-28.0476	0.354539	-0.166667	0.516406	0	0	0.226967	0.226967	-27.7579	0.354539	-0.166667	0.517605
d__Bacteria;p__Bacteroidota;c__Bacteroidia;o__Bacteroidales;f__Bacteroidaceae;g__Bacteroides;s__Bacteroides luhongzhouii	0	0	0	0	0	0	0.480866	0	0	0.280204	0	0	0.192645	0	0	0	0	0	0	0	0	0	0	0	0.697881	0		0.0275208	0.0275208	0.126845	0.0843027	-2.20447	0.384608	-0.238095	0.516406	0.0996973	0.0996973	0	0	26.5711	0.440401	0.142857	0.517605
d__Bacteria;p__Bacillota_A;c__Clostridia;o__Oscillospirales;f__Acutalibacteraceae;g__UBA1417;s__UBA1417 sp003531055	0.169046	0	0.112414	0	0.937884	0.312156	0	0	0.493066	0	0	0	0	0.142221	0	0	0	0	0.0459812	0	0	0	0	0.0688231	0	0		0.0268861	0.0202843	0.0821777	0.0821777	-1.61189	0.846796	0.0714286	0.601736	0.00983187	0.00983187	0.25525	0.144611	-4.6983	0.0417476	-0.619048	0.517605
d__Bacteria;p__Verrucomicrobiota;c__Lentisphaeria;o__Victivallales;f__Victivallaceae;g__Victivallis;s__Victivallis sp900550905	0	0	0	0	1.79889	0	0	0	0	0	0	0.289126	0	0	0	0	0	0	0	0	0	0	0	0	0	0		0	0	0.0481877	0.0481877	-25.5222	0.354539	-0.166667	0.516406	0	0	0.299815	0.299815	-28.1595	0.354539	-0.166667	0.517605
d__Bacteria;p__Bacillota_A;c__Clostridia;o__Oscillospirales;f__Acutalibacteraceae;g__Ruminococcus_E;__	0.187829	0.0840619	0	0	0	0	0	0.115385	0	0.0988957	0.772014	0.125707	0.0509944	0	0	1.64786	0	0	0	0	0.140675	0	0	0.395733	0	0		0.242693	0.234304	0.185334	0.119556	0.389009	0.244114	-0.380952	0.881695	0.0766297	0.0567554	0.0453151	0.0316361	0.757913	1	0	0.749368
d__Bacteria;p__Bacillota_A;c__Clostridia;o__Lachnospirales;f__Lachnospiraceae;g__Oliverpabstia;s__Oliverpabstia intestinalis	0	0.151311	0	0	0	0	0	0	0	0	0.651387	0	0	0	0	0	0	0.371777	0	0	0	0	0.657895	0	0.171298	0.466153		0.0531109	0.0531109	0.108565	0.108565	-1.03147	0.909583	-0.0476191	0.720885	0.185049	0.102326	0.0252186	0.0252186	2.87535	0.256731	0.333333	0.517605
d__Bacteria;p__Bacillota_A;c__Clostridia;o__Christensenellales;f__CAG-917;g__CAG-349;s__CAG-349 sp003539515	0	0	0	0.252286	1.76814	0	0	0	0	0	0	0.0377121	0	0	0	0	0	0	0	0	0	0	0	0	0	0		0	0	0.00628536	0.00628536	-22.5836	0.354539	-0.166667	0.516406	0	0	0.336738	0.28923	-28.3271	0.139854	-0.333333	0.517605
d__Bacteria;p__Pseudomonadota;c__Gammaproteobacteria;o__Burkholderiales;f__Burkholderiaceae_A;g__Duodenibacillus;s__Duodenibacillus intestinigallinarum	0	0	0	0	0	0	0	0	0	0	0	0	0.0566604	0.148405	0	0	0	0.363866	0	0	0	0.15972	0	0	0.0570994	0.567491		0.0812759	0.0514996	0	0	26.2763	0.100534	0.428571	0.516406	0.112044	0.0791231	0	0	26.7395	0.100534	0.428571	0.517605
d__Bacteria;p__Bacillota_A;c__Clostridia;o__Lachnospirales;f__Lachnospiraceae;g__Merdisoma;__	0.206612	0	0	0.173447	0	0.183621	0.160289	0	0.123267	0	0	0	0.0679925	0.166955	0	0.189753	0.0597443	0	0	0.133452	0	0.0988744	0	0	0	0.344548		0.0692065	0.0302946	0.0472592	0.0302691	0.550313	0.48464	0.238095	0.706386	0.0824106	0.0484911	0.0939466	0.0422426	-0.18901	0.697827	-0.142857	0.912423
d__Bacteria;p__Bacillota_C;c__Negativicutes;o__Acidaminococcales;f__Acidaminococcaceae;g__CAG-266;s__CAG-266 sp000436095	0	0.134499	0	0	0.722632	0.312156	0.0300541	0.269231	0	0	0.0482509	0.150849	0	0	0	0	0.41821	0	0	1.51246	0	0	0	0	0	0		0.0597443	0.0597443	0.083064	0.0436173	-0.475423	0.166206	-0.428571	0.816363	0.216065	0.216065	0.194881	0.116884	0.148871	0.337223	-0.285714	0.951862
d__Bacteria;p__Pseudomonadota;c__Alphaproteobacteria;o__RF32;f__CAG-239;g__Scatocola;s__Scatocola faecipullorum	0	0.35306	0	0	0	0	0	1.19231	0	0	0	0	0	0	0	0	0	0	0	0	0	0	0	0	0.107854	1.11471		0	0	0.198718	0.198718	-27.5661	0.354539	-0.166667	0.516406	0.174653	0.157412	0.0588433	0.0588433	1.56954	0.699188	0.119048	0.640039
d__Bacteria;p__Bacillota_A;c__Clostridia;o__Oscillospirales;f__Oscillospiraceae;g__Dysosmobacter;s__Dysosmobacter welbionis	0	0	0	0.567644	0	0	0	0	0.616333	0	0	0.35198	0	0.0494682	0	0.289623	0	0	0	0	0	0	0	0	0	0		0.0484417	0.0407964	0.161385	0.107623	-1.73619	0.662683	-0.142857	0.516406	0	0	0.0946074	0.0946074	-26.4954	0.354539	-0.166667	0.517605
d__Bacteria;p__Bacillota_A;c__Clostridia;o__Clostridiales;f__Clostridiaceae;g__Clostridium;__	1.27724	0	0	0	0	0.275432	0.0801443	0	1.849	0	0	0.263985	0	0.0803859	0	0	0	0	0	0	0	0.10648	0	0	0	0		0.0114837	0.0114837	0.365521	0.299626	-4.9923	0.190658	-0.380952	0.516406	0.0152114	0.0152114	0.258778	0.208598	-4.08849	0.384608	-0.238095	0.517605
d__Bacteria;p__Bacillota;c__Bacilli;o__Lactobacillales;f__Streptococcaceae;g__Streptococcus;__	0.319309	0.117687	0	1.52949	0.0461255	0	0.0901623	0	2.5886	0	0	0	0	0.166955	0	0	0	0.0237304	0.183925	0.033363	0	0.0608458	0	0	0	0		0.0535158	0.0317047	0.44646	0.42868	-3.06049	0.935091	0.0476191	0.516406	0.0134584	0.00919031	0.335434	0.243732	-4.63945	0.10296	-0.52381	0.517605
d__Bacteria;p__Bacillota_A;c__Clostridia;o__Oscillospirales;f__Ruminococcaceae;g__Ruminococcus_D;s__Ruminococcus_D sp000434695	0	0	0	0	0	1.23026	0.460829	0	0	0	0	0	0	0	0	0	0	0	0	0	0	0	0	0	0	0		0	0	0.0768049	0.0768049	-26.1947	0.354539	-0.166667	0.516406	0	0	0.205043	0.205043	-27.6114	0.354539	-0.166667	0.517605
d__Bacteria;p__Pseudomonadota;c__Gammaproteobacteria;o__Enterobacterales;f__Enterobacteriaceae;g__Hafnia;__	0	0.0504371	1.75044	0	0	0	0	0	0	0	0	0	0	0	0	0	0	0	0	0	0	0.0836629	0	0.0688231	0	0		0	0	0	0	0	1	0		0.0217837	0.0141542	0.300146	0.290176	-3.78434	0.930479	-0.0476191	0.517605
d__Bacteria;p__Bacteroidota;c__Bacteroidia;o__Bacteroidales;f__Bacteroidaceae;g__Alloprevotella;__	0	0	0	0.283822	0	0	0	0	0	2.71963	0	0	1.13321	0	0	0	0	0	0	0	0	0	0	0	0	0		0.161887	0.161887	0.453272	0.453272	-1.48539	0.909583	-0.0476191	0.635949	0	0	0.0473037	0.0473037	-25.4954	0.354539	-0.166667	0.517605
d__Bacteria;p__Bacteroidota;c__Bacteroidia;o__Bacteroidales;f__Rikenellaceae;g__Tidjanibacter;s__Tidjanibacter inops	0	0	0	0.0630716	0.0768758	0	0	0.307692	0.0924499	0	0	0	0	0.0494682	0	0.269649	0	0	0.211514	0	0.34164	0.0152114	0	0.240881	0	0		0.0758045	0.0435539	0.0666904	0.0505094	0.184805	0.935091	0.0476191	0.923282	0.0853903	0.054321	0.0233246	0.014859	1.87222	0.683857	0.142857	0.517605
d__Bacteria;p__Pseudomonadota;c__Alphaproteobacteria;o__RF32;f__CAG-239;g__MGBC133411;s__MGBC133411 sp900540425	0	0	0	0	0	0	0	0	0	0	0	0	0	0	1.3299	0	0.131437	0	0	0	0	0	0	0	0	0		0.208762	0.187771	0	0	27.6373	0.21159	0.285714	0.516406	0	0	0	0	0	1	0
d__Bacteria;p__Bacillota_A;c__Clostridia;o__Lachnospirales;f__Lachnospiraceae;g__CAG-95;s__CAG-95 sp900066375	0	0	0	0	0	0	0	0	0	0	0	0	0	0	0	1.05862	0	0	0	0	0	0	0	0	0	0		0.151232	0.151232	0	0	27.1722	0.440401	0.142857	0.516406	0	0	0	0	0	1	0
d__Bacteria;p__Bacteroidota;c__Bacteroidia;o__Bacteroidales;f__Rikenellaceae;g__Alistipes;s__Alistipes cottocaccae	0	0	0	0	1.49139	0	0	0	0	0	0	0.113136	0	0	0	0	0	0	0	0	0	0	0	0	0	0		0	0	0.0188561	0.0188561	-24.1685	0.354539	-0.166667	0.516406	0	0	0.248565	0.248565	-27.889	0.354539	-0.166667	0.517605
d__Bacteria;p__Bacillota_A;c__Clostridia;o__Lachnospirales;f__Lachnospiraceae;g__Mediterraneibacter;s__Mediterraneibacter sp934309345	0	0	0	0	0	0	0	2.30769	0	0	0.965018	0	0	0	0	0	0	0	0	0	0	0	2.11466	0	0	0		0	0	0.545452	0.386074	-29.0229	0.139854	-0.333333	0.516406	0.302095	0.302095	0	0	28.1704	0.440401	0.142857	0.517605
d__Bacteria;p__Bacillota_A;c__Clostridia;o__Lachnospirales;f__Lachnospiraceae;g__UBA2882;s__UBA2882 sp910574745	0	0	0	0	0	0	0	0	0	0	0	0	0	0	0	0	0	0	0	0	0	0	0	0	0	2.12809		0	0	0	0	0	1	0		0.304013	0.304013	0	0	28.1796	0.440401	0.142857	0.517605
d__Bacteria;p__Bacillota_A;c__Clostridia;o__Oscillospirales;f__CAG-272;g__CAG-448;s__CAG-448 sp003150135	0	0	0.417537	0	0	0.201983	0.0801443	0.615385	0.677966	0	0	0	0	0.129854	0	0	0	0	0	0	0.301447	0.243383	0	0	0	0		0.0185506	0.0185506	0.228916	0.132959	-3.62528	0.190658	-0.380952	0.516406	0.0778329	0.0506388	0.103253	0.0709851	-0.407736	0.930479	-0.0476191	0.840988
d__Bacteria;p__Bacillota_A;c__Clostridia;o__Oscillospirales;f__Ruminococcaceae;g__Faecalibacterium;s__Faecalibacterium prausnitzii_I	0.338092	0	0	0	0.461255	0	0.190343	0	0	0	0	0	0	0	0	0	0	0	0	0.378114	0	0	0	0	0	0		0	0	0.0317238	0.0317238	-24.9191	0.354539	-0.166667	0.516406	0.0540163	0.0540163	0.133224	0.0857456	-1.30239	0.498895	-0.190476	0.574135
d__Bacteria;p__Bacillota_A;c__Clostridia;o__Lachnospirales;f__Lachnospiraceae;g__Blautia;__	0	0	0	0.110375	0	0	0	0	0	0	0.53076	0	0.311632	0	0	0	0.286773	0	0.331065	0	0	0	0	0	0	0		0.132781	0.062781	0.08846	0.08846	0.585956	0.5414	0.190476	0.748486	0	0	0.0183959	0.0183959	-24.1329	0.354539	-0.166667	0.517605
d__Bacteria;p__Bacteroidota;c__Bacteroidia;o__Bacteroidales;f__Bacteroidaceae;g__Bacteroides;s__Bacteroides zhangwenhongii	0	0	0	0	0	0	0	0	0	0	0	0	0	0	0	0	0.31067	0	0	0	0	0	0	0	0.85649	0		0.0443815	0.0443815	0	0	25.4035	0.440401	0.142857	0.516406	0.122356	0.122356	0	0	26.8665	0.440401	0.142857	0.517605
d__Bacteria;p__Bacillota_C;c__Negativicutes;o__Veillonellales;f__Veillonellaceae;g__Veillonella;__	2.23516	0	0	0	0	0	0	0	0.215716	0	0	0	0	0	0	0	0	0	0	0	0	0	0	0	0	0		0	0	0.0359527	0.0359527	-25.0996	0.354539	-0.166667	0.516406	0	0	0.372527	0.372527	-28.4728	0.354539	-0.166667	0.517605
d__Bacteria;p__Bacillota_A;c__Clostridia;o__Christensenellales;f__CAG-138;g__UBA1685;__	0	0	0	0	1.09164	0	0	0	0	0	0	1.10622	0	0	0	0	0	0	0	0	0	0	0	0	0	0		0	0	0.18437	0.18437	-27.458	0.354539	-0.166667	0.516406	0	0	0.181939	0.181939	-27.4389	0.354539	-0.166667	0.517605
d__Bacteria;p__Bacillota_A;c__Clostridia;o__Lachnospirales;f__Lachnospiraceae;g__Anaerobutyricum;s__Anaerobutyricum hallii	0	0	0	0	0	0.385604	0.130234	0	0	0	0	0	0	0	0	0	0	0	0.459812	0	0	0	0	0	0.0570994	0		0.0656875	0.0656875	0.0217057	0.0217057	1.59754	1	0	0.658563	0.00815705	0.00815705	0.0642674	0.0642674	-2.97797	0.909583	-0.0476191	0.517605
d__Bacteria;p__Bacteroidota;c__Bacteroidia;o__Bacteroidales;f__Rikenellaceae;g__Alistipes_A;s__Alistipes_A indistinctus	0	0	0	0	0	0.0183621	0	0	0	0	0	0.0754243	0	0.0432847	0	0.629182	0.0477954	0	0	0	0	0	0	0.189264	0	0.121605		0.102895	0.0880904	0.0125707	0.0125707	3.03303	0.432347	0.238095	0.516406	0.0444098	0.0296017	0.00306035	0.00306035	3.85911	0.562167	0.166667	0.517605
d__Bacteria;p__Bacillota_A;c__Clostridia;o__Oscillospirales;f__Acutalibacteraceae;g__Ruminococcus_E;s__Ruminococcus_E sp018918205	0	0	0.17665	0	0.107626	0	0	0	0	0.477996	0	0.188561	0	0	0.162844	0	0.10754	0	0	0.11121	0.0803859	0	0	0	0	0		0.0386263	0.025653	0.111093	0.0795792	-1.52411	0.662683	-0.142857	0.516406	0.0273708	0.017985	0.0473794	0.0312622	-0.791619	0.793532	-0.0952381	0.682529
d__Bacteria;p__Bacillota_A;c__Clostridia;o__Oscillospirales;f__Oscillospiraceae;g__Lawsonibacter;s__Lawsonibacter asaccharolyticus	0.150263	0	0	0	0	0	0	0	0.123267	0	0	0	0.0679925	0.0556517	0	0.329572	0	0	0	0.077847	0	0.0608458	0	0.137646	0	0		0.0647451	0.0455114	0.0205444	0.0205444	1.65602	0.432347	0.238095	0.549588	0.039477	0.0205865	0.0250438	0.0250438	0.656557	0.5414	0.190476	0.754079
d__Bacteria;p__Bacteroidota;c__Bacteroidia;o__Bacteroidales;f__Rikenellaceae;g__Alistipes_A;s__Alistipes_A ihumii	0	0	0	0.0473037	0	0	0	0.461538	0.308166	0	0	0	0	0	0	0.149805	0	0	0.377046	0.055605	0.160772	0	0	0	0	0		0.0752645	0.054544	0.128284	0.0835151	-0.769302	0.793532	-0.0952381	0.686924	0.030911	0.0230171	0.00788395	0.00788395	1.97113	0.562167	0.166667	0.531015
d__Bacteria;p__Bacteroidota;c__Bacteroidia;o__Bacteroidales;f__Marinifilaceae;g__Odoribacter;s__Odoribacter laneus	0	0	0	0	0	0	0	0	0	0	0	0	0.198312	0	0	0	0	0	0	0	0	0	0	0	0	1.07418		0.0283302	0.0283302	0	0	24.7558	0.440401	0.142857	0.516406	0.153454	0.153454	0	0	27.1932	0.440401	0.142857	0.517605
d__Bacteria;p__Bacillota_C;c__Negativicutes;o__Veillonellales;f__Dialisteraceae;g__UBA1822;s__UBA1822 sp900545365	0	0	0	0	0	0	0	0	0	0	0	0	0	0.42048	0	0	0	0	0	0	0	0.121692	0	0	0	0		0.0600685	0.0600685	0	0	25.8401	0.440401	0.142857	0.516406	0.0173845	0.0173845	0	0	24.0513	0.440401	0.142857	0.517605
d__Bacteria;p__Bacteroidota;c__Bacteroidia;o__Bacteroidales;f__Muribaculaceae;__;__	0	0.403497	0	0	0	0	0	0.653846	0.154083	0	0.144753	0.100566	0	0	0	0.149805	0	0	0	0	0.200965	0	0	0.154852	0.0444106	0.405351		0.0214008	0.0214008	0.175541	0.0995715	-3.03608	0.0872172	-0.52381	0.516406	0.115083	0.0573086	0.0672495	0.0672495	0.775074	0.254213	0.357143	0.700989
d__Bacteria;p__Bacteroidota;c__Bacteroidia;o__Bacteroidales;f__Bacteroidaceae;g__Bacteroides;s__Bacteroides faecis	0	0	0	0	0	0	1.09197	0	0	0	0	0	0	0	0	0	0	0	0	0	0	0	0	0	0	0		0	0	0.181994	0.181994	-27.4393	0.354539	-0.166667	0.516406	0	0	0	0	0	1	0
d__Bacteria;p__Bacillota;c__Bacilli;o__Erysipelotrichales;f__Coprobacillaceae;g__Faecalibacillus;s__Faecalibacillus faecis	0	0.302623	0	0	0	0	0	0	0	0	0.26538	0	0.198312	0	0	0	0.083642	0	0	0	0	0	0	0	0	0.16214		0.0402791	0.0288537	0.04423	0.04423	-0.134995	0.846796	0.0714286	0.962824	0.0231629	0.0231629	0.0504371	0.0504371	-1.12267	0.909583	-0.0476191	0.71195
d__Bacteria;p__Bacteroidota;c__Bacteroidia;o__Bacteroidales;f__Rikenellaceae;g__Alistipes;s__Alistipes dispar	0	0	0	0	0	0	0	0.730769	0	0	0	0	0	0	0	0	0	0	0	0	1.18569	0	0	0	0	0		0	0	0.121795	0.121795	-26.8599	0.354539	-0.166667	0.516406	0.169384	0.169384	0	0	27.3357	0.440401	0.142857	0.517605
d__Bacteria;p__Bacteroidota;c__Bacteroidia;o__Bacteroidales;f__Coprobacteraceae;g__Coprobacter;s__Coprobacter secundus	0	0	0.224827	0	0.0922509	0	0	0	0	0	0	0	0	0.111303	0	0	0	0	0.137944	0	0.381833	0.152114	0	0	0.0317219	0		0.0356067	0.0231671	0	0	25.0856	0.21159	0.285714	0.516406	0.0808099	0.0543861	0.0528464	0.0375505	0.612727	0.80698	0.0952381	0.775484
d__Bacteria;p__Bacillota_A;c__Clostridia;o__Oscillospirales;f__Acutalibacteraceae;g__Eubacterium_R;__	0.0939144	0	0.128473	0	0	0.679398	0	0.230769	0	0	0	0.0754243	0	0.10512	0	0	0.083642	0	0	0.233541	0.200965	0.0380286	0	0.0344116	0	0		0.026966	0.0175635	0.0510322	0.0379989	-0.920268	0.930479	-0.0476191	0.653438	0.0724208	0.0380617	0.150297	0.108224	-1.05334	1	-0.0238095	0.617653
d__Bacteria;p__Bacillota_A;c__Clostridia;o__Oscillospirales;f__Oscillospiraceae;g__Vescimonas;s__Vescimonas fastidiosa	0	0	0	0	0	0	0	0	0	0	0	0	0	0.21024	0	0.159792	0	0	0.110355	0	0	0.114086	0	0	0	0		0.0686267	0.0341374	0	0	26.0323	0.100534	0.428571	0.516406	0.016298	0.016298	0	0	23.9582	0.440401	0.142857	0.517605
d__Bacteria;p__Bacillota_A;c__Clostridia;o__TANB77;f__CAG-508;g__UMGS1994;s__UMGS1994 sp900553945	0	0	0	0	0	0	0	0.884615	0	0.362617	0	0	0	0	0	0	0	0	0	0	0.62299	0	0	0	0	0		0	0	0.207872	0.147735	-27.6311	0.139854	-0.333333	0.516406	0.0889986	0.0889986	0	0	26.4073	0.440401	0.142857	0.517605
d__Bacteria;p__Bacillota_A;c__Clostridia;o__Oscillospirales;f__Oscillospiraceae;g__Faecousia;s__Faecousia sp017461445	0	0	0	0	1.04551	0.146897	0	0	0	0	0	0	0	0	0	0	0	0	0	0	0	0	0	0	0	0		0	0	0	0	0	1	0		0	0	0.198735	0.171046	-27.5663	0.139854	-0.333333	0.517605
d__Bacteria;p__Bacillota_A;c__Clostridia;o__Oscillospirales;f__Oscillospiraceae;__;__	0	0	0.738718	0.252286	0.215252	0.624311	0.0901623	0.653846	0.27735	0	0	0.276556	0	0.136038	0	0.189753	0	0	0	0.233541	0.120579	0.0228172	0	0.12044	0	0		0.0465416	0.0306088	0.216319	0.101372	-2.21657	0.140113	-0.47619	0.516406	0.0710539	0.034075	0.305095	0.127404	-2.10227	0.211634	-0.428571	0.517605
d__Bacteria;p__Bacillota_A;c__Clostridia;o__Oscillospirales;f__Ruminococcaceae;g__Ruminococcus_C;s__Ruminococcus_C callidus	0.356875	0	0	0	0	0	0	0	1.72573	0	0	0	0	0	0.189985	0	0.0597443	0	0	0.044484	0	0	0	0	0	0		0.0356756	0.0270601	0.287622	0.287622	-3.01116	0.846796	0.0714286	0.516406	0.00635486	0.00635486	0.0594791	0.0594791	-3.22645	0.909583	-0.0476191	0.517605
d__Bacteria;p__Bacillota_A;c__Clostridia;o__Lachnospirales;f__Anaerotignaceae;g__Anaerotignum;__	0.244177	0	0	0.141911	0	0	0	0	0	0	0	0	0	0	0	0	0	0	1.12194	0	0	0	0	0	0	0		0.160277	0.160277	0	0	27.256	0.440401	0.142857	0.516406	0	0	0.0643481	0.0427852	-25.9394	0.139854	-0.333333	0.517605
d__Bacteria;p__Bacteroidota;c__Bacteroidia;o__Bacteroidales;f__Bacteroidaceae;__;__	0	0.655683	0	0	0	0	0	0	0	0	0	0	0.0679925	0	0	0	0	0	0.358654	0	0	0	0	0	0.469484	0		0.0609495	0.0505332	0	0	25.8611	0.21159	0.285714	0.516406	0.0670691	0.0670691	0.10928	0.10928	-0.704315	0.909583	-0.0476191	0.812796
d__Bacteria;p__Bacillota_A;c__Clostridia;o__Oscillospirales;__;__;__	0	0	0.208768	0	0.707257	1.34043	0.230415	0	0	0	0	0.213702	0.0396623	0.117487	0	0	0.0716932	0	0	0.122331	0	0.0152114	0	0	0	0.385083		0.0326918	0.0176169	0.0740195	0.0468637	-1.17898	0.935091	-0.0476191	0.5336	0.0746608	0.0544377	0.376076	0.223007	-2.3326	0.48464	-0.238095	0.517605
d__Bacteria;p__Bacteroidota;c__Bacteroidia;o__Bacteroidales;f__Rikenellaceae;g__Alistipes;s__Alistipes megaguti	0	0	0	0	0	0.238707	0.71128	0	0	0	0	0	0	0	0	0	0	0	0	0	0	0	0	0	0	0		0	0	0.118547	0.118547	-26.8209	0.354539	-0.166667	0.516406	0	0	0.0397846	0.0397846	-25.2457	0.354539	-0.166667	0.517605
d__Bacteria;p__Bacillota_A;c__Clostridia;o__Lachnospirales;f__Lachnospiraceae;g__CAG-194;s__CAG-194 sp018917935	0	0	0	0	0.430504	0	0	0	0	0	0	0	0	0.117487	0	0	0	0	0.22071	0	0	0	0	0	0	0		0.0483139	0.0331578	0	0	25.5259	0.21159	0.285714	0.516406	0	0	0.0717507	0.0717507	-26.0965	0.354539	-0.166667	0.517605
d__Bacteria;p__Bacteroidota;c__Bacteroidia;o__Bacteroidales;f__Bacteroidaceae;g__Bacteroides;__	0	0.151311	0	0	0	0	0	0	0	0	0	0	0.283302	0	0	0	0.0955909	0	0	0.055605	0	0.5324	0	0	0.0253775	0.141873		0.0541276	0.0404996	0	0	25.6899	0.21159	0.285714	0.516406	0.107894	0.0733268	0.0252186	0.0252186	2.09705	0.254213	0.357143	0.517605
d__Bacteria;p__Desulfobacterota;c__Desulfovibrionia;o__Desulfovibrionales;f__Desulfovibrionaceae;g__Desulfovibrio;s__Desulfovibrio piger_A	0	0	0	0	0.353629	0	0	0	0	0	0	0.578253	0	0	0	0	0	0	0	0	0	0	0	0	0	0		0	0	0.0963754	0.0963754	-26.5222	0.354539	-0.166667	0.516406	0	0	0.0589381	0.0589381	-25.8127	0.354539	-0.166667	0.517605
d__Bacteria;p__Bacteroidota;c__Bacteroidia;o__Bacteroidales;f__Barnesiellaceae;g__Barnesiella;__	0	0	0	0	0.676507	0	0	0.884615	0	0	0	1.44563	0	0	0	0	0	0	0	0	0.482315	0	0	0	0	0		0	0	0.388375	0.256085	-28.5329	0.139854	-0.333333	0.516406	0.0689022	0.0689022	0.112751	0.112751	-0.710521	0.909583	-0.0476191	0.812796
d__Bacteria;p__Bacteroidota;c__Bacteroidia;o__Bacteroidales;f__Bacteroidaceae;g__Bacteroides;s__Bacteroides stercoris	0	0	0	0	0	0	1.03186	0	0	0	0	0	0	0	0	0.169779	0	0	0	0.155694	0.180868	0	0	0	0	0		0.0242542	0.0242542	0.171976	0.171976	-2.8259	0.909583	-0.0476191	0.516406	0.0480803	0.031157	0	0	25.5189	0.21159	0.285714	0.517605
d__Bacteria;p__Bacillota_C;c__Negativicutes;o__Acidaminococcales;f__Acidaminococcaceae;g__Succiniclasticum;s__Succiniclasticum ruminis	0.751315	0	0	0	0	0	0	0	0.862866	0	0	0	0	0	0	0	0	0	0	0	0	0	0	0	0	0		0	0	0.143811	0.143811	-27.0996	0.354539	-0.166667	0.516406	0	0	0.125219	0.125219	-26.8999	0.354539	-0.166667	0.517605
d__Bacteria;p__Bacillota_B;c__Syntrophomonadia;o__Syntrophomonadales;f__Syntrophomonadaceae;__;__	0	0	0	0	0.123001	0	0	0	0	0	0	0.754243	0	0	0	0	0	0	0	0	0	0	0	0	0	0		0	0	0.125707	0.125707	-26.9055	0.354539	-0.166667	0.516406	0	0	0.0205002	0.0205002	-24.2891	0.354539	-0.166667	0.517605
d__Bacteria;p__Bacillota_A;c__Clostridia;o__Oscillospirales;f__Acutalibacteraceae;g__UBA737;s__UBA737 sp900547445	0	0	0	0	0.246002	0	0	0	0	0	0	0	0	0	0	1.18846	0	0	0	0	0	0	0	0	0	0		0.169779	0.169779	0	0	27.3391	0.440401	0.142857	0.516406	0	0	0.0410004	0.0410004	-25.2891	0.354539	-0.166667	0.517605
d__Bacteria;p__Bacillota_A;c__Clostridia;o__Lachnospirales;f__Lachnospiraceae;g__UBA3402;s__UBA3402 sp003478355	0	0	0	0.425733	0.292128	0.312156	0	0	0	0	0	0	0	0	0	0	0.0955909	0	0	0.233541	0	0	0	0	0	0		0.0136558	0.0136558	0	0	23.703	0.440401	0.142857	0.516406	0.033363	0.033363	0.171669	0.078995	-2.36331	0.138042	-0.428571	0.517605
d__Bacteria;p__Bacillota_A;c__Clostridia;o__Oscillospirales;f__Oscillospiraceae;g__Dysosmobacter;__	0	0.100874	0	0	0	0	0	0	0	0	0	0.163419	0.0566604	0.0742023	0	0.159792	0	0.0711913	0	0	0	0.0912686	0	0	0.0697881	0		0.0516923	0.0221539	0.0272365	0.0272365	0.924407	0.328424	0.309524	0.601736	0.0230081	0.0150355	0.0168124	0.0168124	0.452619	0.846796	0.0714286	0.853006
d__Bacteria;p__Bacillota_A;c__Clostridia;o__Oscillospirales;f__Acutalibacteraceae;g__Clostridium_A;s__Clostridium_A leptum	0	0	0	0	0	0	0	0	0	0	0	0.138278	0	0	0	0.529312	0	0	0	0	0	0	0	0	0	0		0.075616	0.075616	0.0230463	0.0230463	1.71416	1	0	0.648032	0	0	0	0	0	1	0
d__Bacteria;p__Bacillota_A;c__Clostridia;o__Peptostreptococcales;f__Anaerovoracaceae;__;__	0.0751315	0	0	0.173447	0	0.0550863	0.0400721	0	0	0	0	0	0	0	0	0.169779	0	0	0.349457	0	0	0	0	0.12044	0	0.304013		0.0741767	0.0517389	0.00667869	0.00667869	3.47333	0.562167	0.166667	0.516406	0.0606362	0.0439677	0.0506108	0.0279251	0.260735	0.744603	-0.119048	0.912423
d__Bacteria;p__Bacillota_A;c__Clostridia;o__Lachnospirales;f__Lachnospiraceae;g__Anaerobutyricum;s__Anaerobutyricum soehngenii	0	0	0	0	0	0	0	0.346154	0	0	0.361882	0	0.0623265	0	0.135704	0	0	0.0395507	0.128747	0	0	0.0304229	0.422932	0	0	0.385083		0.0523326	0.0225036	0.118006	0.0746611	-1.17308	0.938106	0.0476191	0.522561	0.119777	0.073624	0	0	26.8358	0.100534	0.428571	0.517605
d__Bacteria;p__Bacillota;c__Bacilli;o__Lactobacillales;f__Lactobacillaceae;g__Lactobacillus;__	0	0	0	0	0	0	0	0	0	0	0	0	0	0	0	0	0	0	0.570167	0	0	0	0	0	0	0		0.0814525	0.0814525	0	0	26.2795	0.440401	0.142857	0.516406	0	0	0	0	0	1	0
d__Bacteria;p__Bacillota_A;c__Clostridia;o__Lachnospirales;f__Lachnospiraceae;g__Enterocloster;__	0	0.134499	0	0	0	0	0	0	0.400616	0	0	0	0	0	0	0	0	0.0949217	0.44142	0	0	0	0	0	0	0		0.0766202	0.0622528	0.0667694	0.0667694	0.198538	0.699188	0.119048	0.94112	0	0	0.0224165	0.0224165	-24.4181	0.354539	-0.166667	0.517605
d__Bacteria;p__Bacteroidota;c__Bacteroidia;o__Bacteroidales;f__Rikenellaceae;g__Alistipes_A;s__Alistipes_A sp900539755	0	0	0	0	0.738007	0	0	0	0	0	0	0.100566	0	0	0	0	0	0	0	0	0	0.0304229	0	0	0	0		0	0	0.0167609	0.0167609	-23.9986	0.354539	-0.166667	0.516406	0.00434613	0.00434613	0.123001	0.123001	-4.8228	0.909583	-0.0476191	0.517605
d__Bacteria;p__Bacillota_A;c__Clostridia;o__Oscillospirales;f__Oscillospiraceae;g__Intestinimonas;s__Intestinimonas massiliensis	0	0	0	0.59918	0.445879	0	0	0	0	0	0	0.150849	0	0	0	0	0	0	0.0919625	0	0	0	0	0	0	0		0.0131375	0.0131375	0.0251414	0.0251414	-0.936376	0.909583	-0.0476191	0.739224	0	0	0.174177	0.111923	-27.376	0.139854	-0.333333	0.517605
d__Bacteria;p__Cyanobacteriota;c__Vampirovibrionia;o__Gastranaerophilales;f__Gastranaerophilaceae;g__Scatenecus;s__Scatenecus sp944324225	0	0	0	0	0	0	0	0	0	0	0	0	0	0	0	0	0	0	0	0	0	0	0	0	0	1.07418		0	0	0	0	0	1	0		0.153454	0.153454	0	0	27.1932	0.440401	0.142857	0.517605
d__Bacteria;p__Bacillota_A;c__Clostridia;o__Monoglobales;f__Monoglobaceae;g__Monoglobus;s__Monoglobus pectinilyticus	0	0	0	0	0	0.973191	0	0	0	0	0	0	0	0	0	0	0	0	0	0	0	0	0	0	0	0		0	0	0	0	0	1	0		0	0	0.162199	0.162199	-27.2732	0.354539	-0.166667	0.517605
d__Bacteria;p__Bacillota_A;c__Clostridia;o__Peptostreptococcales;f__Peptostreptococcaceae;__;__	0.244177	0	0	0	0	0	0	0	0.0616333	0	0	0	0	0	0	0	0	0	0	0	0	0.281412	0	0	0	0		0	0	0.0102722	0.0102722	-23.2922	0.354539	-0.166667	0.516406	0.0402017	0.0402017	0.0406962	0.0406962	-0.0176397	1	0	0.993293
d__Bacteria;p__Bacillota_B;c__Syntrophomonadia;o__Syntrophomonadales;f__Syntrophomonadaceae;g__Syntrophomonas_B;s__Syntrophomonas_B zehnderi	0	0	0	0	0	0	0	0	0	0	0	0.653677	0	0	0	0	0	0	0	0	0	0	0	0	0	0		0	0	0.108946	0.108946	-26.699	0.354539	-0.166667	0.516406	0	0	0	0	0	1	0
d__Bacteria;p__Bacillota_A;c__Clostridia;o__Christensenellales;f__CAG-917;g__CAG-475;__	0	0	0	0	0.722632	0	0	0	0	0	0	0	0	0	0	0	0	0	0	0	0.0803859	0	0	0	0	0		0	0	0	0	0	1	0		0.0114837	0.0114837	0.120439	0.120439	-3.39064	0.909583	-0.0476191	0.517605
d__Bacteria;p__Bacillota_A;c__Clostridia;o__Lachnospirales;f__Lachnospiraceae;g__Schaedlerella;s__Schaedlerella sp900066545	0	0.28581	0	0	0	0	0	0	0	0	0.820265	0	0	0	0	0	0	0	0	0	0	0	0	0	0	0		0	0	0.136711	0.136711	-27.0266	0.354539	-0.166667	0.516406	0	0	0.0476351	0.0476351	-25.5055	0.354539	-0.166667	0.517605
d__Bacteria;p__Bacteroidota;c__Bacteroidia;o__Bacteroidales;f__Tannerellaceae;g__Parabacteroides;s__Parabacteroides distasonis	0	0	0	0.425733	0.199877	0	0	0	0	0	0	0	0	0.346278	0	0.219714	0	0.102832	0	0.088968	0.221061	0.0760572	0	0.189264	0.0253775	0.222943		0.0955462	0.0522934	0	0	26.5097	0.100534	0.428571	0.516406	0.117667	0.0351247	0.104268	0.0721037	0.17441	0.339485	0.333333	0.912423
d__Bacteria;p__Bacteroidota;c__Bacteroidia;o__Bacteroidales;f__Rikenellaceae;g__Alistipes_A;s__Alistipes_A pullistercoris	0	0.0840619	0.0160591	0	0	0	0	0	0	0	0.144753	0.113136	0	0	0	0	0	0.150293	0	0	0	0	0	0	0.10151	0		0.0214704	0.0214704	0.0429815	0.0274886	-1.00137	0.629081	-0.142857	0.647589	0.0145014	0.0145014	0.0166868	0.0137278	-0.202515	0.629081	-0.142857	0.951862
d__Bacteria;p__Bacillota_A;c__Clostridia;o__Christensenellales;f__Pumilibacteraceae;g__CAG-552;s__CAG-552 sp015055705	0	0	0	0	0.691882	0	0	0	0	0	0	0	0	0	0	0	0	0	0	0	0	0	0	0	0	0		0	0	0	0	0	1	0		0	0	0.115314	0.115314	-26.781	0.354539	-0.166667	0.517605
d__Bacteria;p__Bacillota_A;c__Clostridia;o__Oscillospirales;f__Oscillospiraceae;g__Dysosmobacter;s__Dysosmobacter sp934504065	0	0	0.0802955	0	0	0	0.120216	0	0.5547	0	0	0	0	0.0185506	0.0814222	0.0998702	0.0358466	0.0316406	0	0.166815	0.120579	0	0	0.154852	0.0190331	0		0.03819	0.0146584	0.112486	0.0905952	-1.55848	0.70717	0.142857	0.5336	0.065897	0.0294032	0.0133826	0.0133826	2.29986	0.142665	0.452381	0.517605
d__Bacteria;p__Patescibacteria;c__Saccharimonadia;o__Saccharimonadales;f__Nanosynbacteraceae;g__Nanosynbacter;__	0	0	0	0	0	0	0	0.115385	0	0	0	0	0	0.272075	0	0	0	0	0	0	0	0	0	0	0	0		0.0388679	0.0388679	0.0192308	0.0192308	1.01516	1	0	0.742251	0	0	0	0	0	1	0
d__Bacteria;p__Bacillota_A;c__Clostridia;o__Lachnospirales;f__Lachnospiraceae;g__Lachnoclostridium_B;s__Lachnoclostridium_B sp900066555	0	0.218561	0	0	0	0	0	0	0	0	0.386007	0	0	0	0.122133	0	0	0	0	0	0	0	0.281955	0	0	0		0.0174476	0.0174476	0.0643345	0.0643345	-1.88256	0.909583	-0.0476191	0.583287	0.0402793	0.0402793	0.0364268	0.0364268	0.145037	1	0	0.955015
d__Bacteria;p__Bacillota;c__Bacilli;o__RF39;f__UBA660;g__Coprosoma;s__Coprosoma sp022801735	0	0	0	0.204983	0	0	0	0	0	0	0	0	0	0	0	0	0	0	0.285084	0	0	0	0	0	0	0		0.0407262	0.0407262	0	0	25.2795	0.440401	0.142857	0.516406	0	0	0.0341638	0.0341638	-25.026	0.354539	-0.166667	0.517605
d__Bacteria;p__Bacillota_A;c__Clostridia;o__Lachnospirales;f__Lachnospiraceae;g__CAG-317;s__CAG-317 sp000433215	0	0	0	0	0.676507	0	0	0	0	0	0	0	0	0	0	0	0	0	0	0	0	0	0	0	0	0		0	0	0	0	0	1	0		0	0	0.112751	0.112751	-26.7486	0.354539	-0.166667	0.517605
d__Bacteria;p__Bacillota_A;c__Clostridia;o__Lachnospirales;f__Lachnospiraceae;g__Oliverpabstia;s__Oliverpabstia faecicola	0	0	0	0	0	0	0	0	0	0	0	0	0	0	0	0	0	0	0	0.300267	0	0.114086	0	0	0	0		0	0	0	0	0	1	0		0.0591932	0.0432735	0	0	25.8189	0.21159	0.285714	0.517605
d__Bacteria;p__Bacillota;c__Bacilli;o__Haloplasmatales;f__Turicibacteraceae;g__Turicibacter;s__Turicibacter bilis	0	0	0	0	0	0.128535	0	0	0	0	0	0	0	0.136038	0	0	0	0	0	0	0	0.0988744	0	0	0	0		0.0194339	0.0194339	0	0	24.2121	0.440401	0.142857	0.516406	0.0141249	0.0141249	0.0214225	0.0214225	-0.600882	0.909583	-0.0476191	0.842425
d__Bacteria;p__Bacteroidota;c__Bacteroidia;o__Bacteroidales;f__Coprobacteraceae;g__Coprobacter;s__Coprobacter fastidiosus	0	0	0.128473	0.173447	0	0	0	0.5	0	0	0	0	0.0169981	0	0.122133	0	0	0.0632811	0.128747	0	0	0	0	0	0.0190331	0.790434		0.0473086	0.0218867	0.0833333	0.0833333	-0.816792	0.328424	0.309524	0.738388	0.115638	0.112498	0.0503199	0.0323504	1.20041	0.930479	-0.0476191	0.71195
d__Bacteria;p__Bacillota_A;c__Clostridia;o__Christensenellales;f__CAG-314;g__Limihabitans;s__Limihabitans sp900554285	0	0	0	0	0	0	0	0	0	0	0	0.52797	0	0	0	0	0	0	0	0	0	0	0	0	0	0		0	0	0.087995	0.087995	-26.3909	0.354539	-0.166667	0.516406	0	0	0	0	0	1	0
d__Bacteria;p__Bacteroidota;c__Bacteroidia;o__Bacteroidales;f__Bacteroidaceae;g__Bacteroides;s__Bacteroides intestinalis	0	0	0	0	0	0	0	0	0	0	0	0	0	0.148405	0	0	0	0	0	0	0	0.311834	0	0	0	0		0.0212007	0.0212007	0	0	24.3376	0.440401	0.142857	0.516406	0.0445478	0.0445478	0	0	25.4089	0.440401	0.142857	0.517605
d__Bacteria;p__Bacillota_A;c__Clostridia;o__Oscillospirales;f__CAG-272;g__UMGS1865;s__UMGS1865 sp944391805	0	0	0	0	0.630381	0	0	0	0.924499	0	0	0	0	0	0	0	0	0	0	0	0	0	0	0	0	0		0	0	0.154083	0.154083	-27.1991	0.354539	-0.166667	0.516406	0	0	0.105064	0.105064	-26.6467	0.354539	-0.166667	0.517605
d__Bacteria;p__Bacillota_A;c__Clostridia;o__Christensenellales;f__CAG-138;g__Aphodomorpha;s__Aphodomorpha intestinavium	0	0	0	0	0.461255	0	0	0	0	0	0	0.113136	0	0	0	0	0	0	0	0	0	0	0	0	0	0		0	0	0.0188561	0.0188561	-24.1685	0.354539	-0.166667	0.516406	0	0	0.0768758	0.0768758	-26.196	0.354539	-0.166667	0.517605
d__Bacteria;p__Bacteroidota;c__Bacteroidia;o__Bacteroidales;f__Tannerellaceae;g__Parabacteroides;s__Parabacteroides goldsteinii	0	0	0	0	0	0.257069	0.110198	0	0.400616	0	0	0	0	0	0	0	0	0.0791014	0	0	0	0	0	0	0	0		0.0113002	0.0113002	0.0851358	0.0656121	-2.91342	0.384608	-0.238095	0.516406	0	0	0.0428449	0.0428449	-25.3526	0.354539	-0.166667	0.517605
d__Bacteria;p__Pseudomonadota;c__Gammaproteobacteria;o__Burkholderiales;f__Burkholderiaceae_A;g__Sutterella;s__Sutterella faecalis	0	0	0.256946	0.204983	0	0	0	0	0	0	0	0	0	0	0	0	0	0	0.533382	0	0	0	0	0	0	0		0.0761975	0.0761975	0	0	26.1832	0.440401	0.142857	0.516406	0	0	0.076988	0.0491515	-26.1981	0.139854	-0.333333	0.517605
d__Bacteria;p__Bacillota_A;c__Clostridia;o__Peptostreptococcales;f__Anaerovoracaceae;g__Lentihominibacter;s__Lentihominibacter faecis	0	0	0	0	0	0	0	0	0	0	0	0.477687	0	0	0.0407111	0.139818	0	0	0	0	0	0	0	0.0860289	0	0		0.0257899	0.0198511	0.0796145	0.0796145	-1.62622	0.846796	0.0714286	0.601736	0.0122898	0.0122898	0	0	23.551	0.440401	0.142857	0.517605
d__Bacteria;p__Bacillota_A;c__Clostridia;o__Oscillospirales;f__Ruminococcaceae;g__Ruthenibacterium;s__Ruthenibacterium lactatiformans	0	0	0	0.204983	0	0	0	0	0.27735	0	0	0	0	0	0	0.149805	0	0	0	0	0	0	0	0	0	0		0.0214008	0.0214008	0.046225	0.046225	-1.11101	0.909583	-0.0476191	0.706086	0	0	0.0341638	0.0341638	-25.026	0.354539	-0.166667	0.517605
d__Bacteria;p__Bacillota_A;c__Clostridia;o__Lachnospirales;f__Lachnospiraceae;g__Mediterraneibacter;s__Mediterraneibacter faecis	0	0	0	0	0	0	0	0	0	0	0	0	0	0	0	0.36952	0	0	0	0	0	0	0	0	0	0		0.0527885	0.0527885	0	0	25.6537	0.440401	0.142857	0.516406	0	0	0	0	0	1	0
d__Bacteria;p__Bacillota_A;c__Clostridia;o__Oscillospirales;f__Ruminococcaceae;g__Negativibacillus;s__Negativibacillus massiliensis	0	0	0	0.331126	0.0615006	0	0	0	0	0	0	0	0	0	0	0.0798961	0.0597443	0.0395507	0.110355	0.044484	0	0	0	0	0	0		0.0413637	0.0167037	0	0	25.3019	0.0447948	0.571429	0.516406	0.00635486	0.00635486	0.0654377	0.0540784	-3.36419	0.384608	-0.238095	0.517605
d__Bacteria;p__Bacillota_A;c__Clostridia;o__Lachnospirales;f__Bianqueaceae;g__Bianquea;s__Bianquea renquensis	0	0	0.192709	0.173447	0	0.201983	0.130234	0	0	0	0	0.201131	0.0113321	0	0	0	0	0	0.036785	0	0	0	0	0.0516173	0	0		0.00687387	0.0052345	0.0552276	0.0361083	-3.0062	0.662683	-0.142857	0.516406	0.00737391	0.00737391	0.0946899	0.0425131	-3.68271	0.138042	-0.428571	0.517605
d__Bacteria;p__Bacteroidota;c__Bacteroidia;o__Bacteroidales;f__Rikenellaceae;g__Alistipes;s__Alistipes merdipullorum	0	0	0.224827	0	0	0.201983	0.10018	0	0	0	0	0.188561	0	0	0	0	0	0	0	0	0	0	0	0	0	0		0	0	0.0481235	0.0325044	-25.5202	0.139854	-0.333333	0.516406	0	0	0.0711351	0.0450863	-26.0841	0.139854	-0.333333	0.517605
d__Bacteria;p__Bacillota_A;c__Clostridia;o__Peptostreptococcales;f__Peptostreptococcaceae;g__Intestinibacter;__	0	0	0	0	0	0.477415	0	0	0	0	0	0	0	0.0618353	0	0	0	0	0	0	0	0	0	0	0	0		0.00883361	0.00883361	0	0	23.0746	0.440401	0.142857	0.516406	0	0	0.0795691	0.0795691	-26.2457	0.354539	-0.166667	0.517605
d__Bacteria;p__Bacillota_A;c__Clostridia;o__Christensenellales;f__CAG-138;g__CALVLD01;s__CALVLD01 sp944336475	0	0	0	0.252286	0.261378	0	0	0	0	0	0	0	0	0	0	0	0	0	0.0275887	0	0	0	0	0	0	0		0.00394125	0.00394125	0	0	21.9102	0.440401	0.142857	0.516406	0	0	0.0856107	0.0541577	-26.3513	0.139854	-0.333333	0.517605
d__Bacteria;p__Bacillota_A;c__Clostridia;o__Oscillospirales;f__Acutalibacteraceae;g__CAG-488;s__CAG-488 sp900539465	0.0939144	0	0	0	0	0	0	0	0.893683	0	0	0	0	0	0	0	0	0	0	0	0	0	0	0	0.0380662	0		0	0	0.148947	0.148947	-27.1502	0.354539	-0.166667	0.516406	0.00543803	0.00543803	0.0156524	0.0156524	-1.52523	0.909583	-0.0476191	0.633882
d__Bacteria;p__Pseudomonadota;c__Alphaproteobacteria;o__RF32;f__CAG-239;g__CAZU01;__	0	0	0	0	0.399754	0	0	0	0	0	0	0	0	0	0	0	0.0955909	0	0	0	0	0	0	0	0	0		0.0136558	0.0136558	0	0	23.703	0.440401	0.142857	0.516406	0	0	0.0666257	0.0666257	-25.9896	0.354539	-0.166667	0.517605
d__Bacteria;p__Pseudomonadota;c__Gammaproteobacteria;o__Pseudomonadales;f__Moraxellaceae;g__Acinetobacter;__	0	0	0	0	0	0	0	0	0	0	0	0.427404	0	0	0	0	0	0	0	0	0	0	0	0	0	0		0	0	0.071234	0.071234	-26.0861	0.354539	-0.166667	0.516406	0	0	0	0	0	1	0
d__Bacteria;p__Bacteroidota;c__Bacteroidia;o__Flavobacteriales;f__UBA1820;g__Merdimorpha;s__Merdimorpha sp003150615	0	0	0.0802955	0	0	0	0.10018	0.384615	0.338983	0	0	0	0	0.0494682	0.0407111	0	0	0	0	0	0.0803859	0	0	0	0	0		0.0128828	0.0083705	0.137296	0.0729778	-3.41378	0.254213	-0.357143	0.516406	0.0114837	0.0114837	0.0133826	0.0133826	-0.22077	1	0	0.951862
d__Bacteria;p__Bacillota_A;c__Clostridia;o__Oscillospirales;f__Acutalibacteraceae;g__HGM12789;s__HGM12789 sp900766585	0	0	0.273005	0.0630716	0.261378	0	0	0.538462	0.154083	0	0	0.087995	0	0.0494682	0.0678518	0.119844	0	0	0	0	0.0401929	0	0	0	0	0		0.0338806	0.0178475	0.13009	0.0856125	-1.94098	0.48464	-0.238095	0.516406	0.00574185	0.00574185	0.0995756	0.0539555	-4.11621	0.138042	-0.428571	0.517605
d__Bacteria;p__Bacteroidota;c__Bacteroidia;o__Bacteroidales;f__Bacteroidaceae;g__Bacteroides;s__Bacteroides salyersiae	0	0	0	0	0	0	0	0	0	0	0	0	0	0.191689	0	0	0	0	0	0	0	0.0608458	0	0	0	0		0.0273842	0.0273842	0	0	24.7068	0.440401	0.142857	0.516406	0.00869225	0.00869225	0	0	23.0513	0.440401	0.142857	0.517605
d__Bacteria;p__Bacillota_A;c__Clostridia;o__Christensenellales;f__CAG-138;g__Phil1;s__Phil1 sp002069725	0	0	0	0	0.338253	0	0	0	0	0	0	0.339409	0	0	0	0	0	0	0	0	0	0	0	0	0	0		0	0	0.0565682	0.0565682	-25.7535	0.354539	-0.166667	0.516406	0	0	0.0563756	0.0563756	-25.7486	0.354539	-0.166667	0.517605
d__Bacteria;p__Bacillota_A;c__Clostridia;o__Oscillospirales;f__Acutalibacteraceae;g__Ruminococcus_E;s__Ruminococcus_E bovis	0	0	0	0	0	0	0	0	0	0	0	0	0	0	0	0	0	0	0	0.478203	0	0	0	0	0	0		0	0	0	0	0	1	0		0.0683147	0.0683147	0	0	26.0257	0.440401	0.142857	0.517605
d__Bacteria;p__Bacillota_A;c__Clostridia;o__Lachnospirales;f__Lachnospiraceae;g__Eubacterium_F;s__Eubacterium_F xylanophilum	0	0	0	0	0	0	0	0	0	0	0	0	0	0	0	0.169779	0	0	0	0	0	0.0912686	0	0	0	0		0.0242542	0.0242542	0	0	24.5317	0.440401	0.142857	0.516406	0.0130384	0.0130384	0	0	23.6363	0.440401	0.142857	0.517605
d__Bacteria;p__Bacillota_A;c__Clostridia;o__Lachnospirales;f__Lachnospiraceae;g__Butyribacter;s__Butyribacter sp003529475	0	0	0	0	0.246002	0	0	0	0	0	0	0.301697	0	0	0	0	0	0.102832	0	0	0	0	0	0	0	0		0.0146903	0.0146903	0.0502828	0.0502828	-1.77521	0.909583	-0.0476191	0.594261	0	0	0.0410004	0.0410004	-25.2891	0.354539	-0.166667	0.517605
d__Bacteria;p__Synergistota;c__Synergistia;o__Synergistales;f__Synergistaceae;g__Caccocola;s__Caccocola sp002159945	0	0	0	0	0	0	0	0	0	0	0	0.364551	0	0	0	0	0	0	0	0	0	0	0	0	0	0		0	0	0.0607584	0.0607584	-25.8566	0.354539	-0.166667	0.516406	0	0	0	0	0	1	0
d__Bacteria;p__Bacillota;c__Bacilli;o__Erysipelotrichales;f__Erysipelotrichaceae;__;__	0	0	0	0	0	0	0	0	0	0	0	0.35198	0	0	0	0	0	0	0	0	0	0	0	0	0	0		0	0	0.0586633	0.0586633	-25.806	0.354539	-0.166667	0.516406	0	0	0	0	0	1	0
d__Bacteria;p__Bacillota_A;c__Clostridia;o__Lachnospirales;f__Anaerotignaceae;__;__	0.0563486	0.100874	0	0.189215	0	0	0	0.576923	0	0	0	0.113136	0.0679925	0	0	0.0998702	0	0	0.119551	0	0.0602894	0	0	0.0860289	0	0		0.0410591	0.020171	0.11501	0.0942119	-1.48598	1	0	0.550615	0.0209026	0.0137818	0.0577396	0.0311715	-1.46588	0.41541	-0.261905	0.517605
d__Bacteria;p__Bacillota;c__Bacilli;o__Lactobacillales;f__Lactobacillaceae;g__Limosilactobacillus;s__Limosilactobacillus fermentum	0	0	0	0	0	0	0	0	0	0	0	0	0	0	0	0	0	0	0.248299	0	0	0	0	0	0	0		0.0354712	0.0354712	0	0	25.0801	0.440401	0.142857	0.516406	0	0	0	0	0	1	0
d__Bacteria;p__Bacillota_A;c__Clostridia;o__Oscillospirales;f__Oscillospiraceae;g__Vescimonas;__	0	0	0	0	0.246002	0	0	0	0	0	0	0.301697	0	0	0	0	0	0	0	0	0	0	0	0	0	0.222943		0	0	0.0502828	0.0502828	-25.5836	0.354539	-0.166667	0.516406	0.031849	0.031849	0.0410004	0.0410004	-0.364391	0.909583	-0.0476191	0.912423
d__Bacteria;p__Bacteroidota;c__Bacteroidia;o__Bacteroidales;f__Bacteroidaceae;g__Prevotella;s__Prevotella lascolaii	0	0	0	0	0	0	0	0	0	0	0	0	0.141651	0	0	0.019974	0	0	0	0	0	0	0	0	0	0		0.0230893	0.0199596	0	0	24.4607	0.21159	0.285714	0.516406	0	0	0	0	0	1	0
d__Bacteria;p__Bacillota_A;c__Clostridia;o__TANB77;f__CAG-508;g__CAG-492;s__CAG-492 sp934180065	0	0	0.256946	0	0	0	0	0	0	0.148343	0	0	0	0	0	0	0	0	0	0	0	0	0.422932	0	0	0		0	0	0.0247239	0.0247239	-24.5594	0.354539	-0.166667	0.516406	0.0604189	0.0604189	0.0428243	0.0428243	0.496572	1	0	0.88554
d__Bacteria;p__Pseudomonadota;c__Gammaproteobacteria;o__Enterobacterales;f__Enterobacteriaceae;__;__	0	0	0	0	0	0	0	0	0	0	0	0	0	0	0	0	0	0	0.229906	0	0	0	0	0	0	0		0.0328437	0.0328437	0	0	24.9691	0.440401	0.142857	0.516406	0	0	0	0	0	1	0
d__Bacteria;p__Bacillota;c__Bacilli;o__RFN20;f__CAG-826;__;__	0.0563486	0	0	0	0	0	0	0	0.123267	0	0	0	0	0	0	0	0.155335	0	0	0.122331	0	0	0	0	0	0		0.0221907	0.0221907	0.0205444	0.0205444	0.111211	1	0	0.972487	0.0174759	0.0174759	0.00939144	0.00939144	0.895945	1	0	0.789471
d__Bacteria;p__Patescibacteria;c__Saccharimonadia;o__Saccharimonadales;f__Saccharimonadaceae;g__Saccharimonas;s__Saccharimonas sp905372095	0	0	0.0802955	0	0	0	0	0	0	0	0	0	0	0.0989364	0	0	0.0358466	0	0	0	0	0	0	0	0	0		0.0192547	0.0142078	0	0	24.1987	0.21159	0.285714	0.516406	0	0	0.0133826	0.0133826	-23.6739	0.354539	-0.166667	0.517605
d__Bacteria;p__Bacillota_A;c__Clostridia;o__Oscillospirales;f__Ruminococcaceae;__;__	0	0	0.562068	0	0	0	0	0	0	0	0	0	0	0.0123671	0	0	0	0	0	0	0	0	0	0	0	0.24321		0.00176672	0.00176672	0	0	20.7526	0.440401	0.142857	0.516406	0.0347443	0.0347443	0.0936781	0.0936781	-1.43093	0.909583	-0.0476191	0.651279
d__Bacteria;p__Bacteroidota;c__Bacteroidia;o__Bacteroidales;f__Marinifilaceae;g__Butyricimonas;__	0	0	0	0	0.369004	0	0	0	0	0	0	0	0	0	0	0.0499351	0	0.0395507	0	0	0	0	0	0	0	0		0.0127837	0.00832926	0	0	23.6078	0.21159	0.285714	0.516406	0	0	0.0615006	0.0615006	-25.8741	0.354539	-0.166667	0.517605
d__Bacteria;p__Cyanobacteriota;c__Vampirovibrionia;o__Gastranaerophilales;f__Gastranaerophilaceae;g__Avigastranaerophilus;s__Avigastranaerophilus sp944323535	0	0	0	0	0	0	0	0	0	0	0	0	0	0	0	0	0	0	0	0	0	0	0	0	0	0.486421		0	0	0	0	0	1	0		0.0694887	0.0694887	0	0	26.0503	0.440401	0.142857	0.517605
d__Bacteria;p__Bacteroidota;c__Bacteroidia;o__Bacteroidales;f__Muribaculaceae;g__SFTJ01;s__SFTJ01 sp004563195	0	0	0	0	0	0	0	0	0	0	0	0	0	0	0	0	0.0477954	0	0	0.211299	0	0	0.140977	0	0	0		0.00682792	0.00682792	0	0	22.703	0.440401	0.142857	0.516406	0.0503252	0.0333786	0	0	25.5848	0.21159	0.285714	0.517605
d__Bacteria;p__Cyanobacteriota;c__Vampirovibrionia;o__Gastranaerophilales;f__Gastranaerophilaceae;g__Scatousia;s__Scatousia sp000431315	0	0	0	0	0	0	0	0	0	0	0	0	0.0623265	0	0	0	0	0	0	0	0	0	0	0	0	0.344548		0.00890378	0.00890378	0	0	23.086	0.440401	0.142857	0.516406	0.0492211	0.0492211	0	0	25.5528	0.440401	0.142857	0.517605
d__Bacteria;p__Bacillota_A;c__Clostridia;o__Oscillospirales;f__UBA644;g__HGM12619;s__HGM12619 sp015067305	0	0	0.0802955	0	0	0	0	0.692308	0	0	0	0.125707	0	0.0123671	0	0	0.0358466	0	0	0	0	0	0	0	0	0		0.00688766	0.00513123	0.136336	0.113073	-4.30701	0.662683	-0.142857	0.516406	0	0	0.0133826	0.0133826	-23.6739	0.354539	-0.166667	0.517605
d__Bacteria;p__Bacillota_A;c__Clostridia;o__Monoglobales;f__Monoglobaceae;g__Ructibacterium;s__Ructibacterium gallinarum	0	0	0	0	0	0	0	0	0.862866	0	0	0	0	0	0	0	0	0	0	0	0	0	0	0	0	0		0	0	0.143811	0.143811	-27.0996	0.354539	-0.166667	0.516406	0	0	0	0	0	1	0
d__Bacteria;p__Bacillota;c__Bacilli;o__Erysipelotrichales;f__Coprobacillaceae;g__Thomasclavelia;s__Thomasclavelia ramosa	0	0	0	0	0	0	0	0	0.215716	0	0	0	0	0	0	0	0	0	0.14714	0	0	0	0	0	0	0		0.02102	0.02102	0.0359527	0.0359527	-0.77434	0.909583	-0.0476191	0.779382	0	0	0	0	0	1	0
d__Bacteria;p__Bacillota_A;c__Clostridia;o__Oscillospirales;f__Oscillospiraceae;g__Lawsonibacter;__	0	0.0840619	0	0.362662	0.0615006	0	0	0	0.246533	0	0.120627	0	0	0	0	0	0	0	0	0	0.120579	0	0	0	0	0		0	0	0.0611934	0.0419769	-25.8669	0.139854	-0.333333	0.516406	0.0172255	0.0172255	0.084704	0.0575394	-2.29788	0.256731	-0.333333	0.517605
d__Bacteria;p__Pseudomonadota;c__Alphaproteobacteria;o__RF32;f__CAG-239;g__CAJLXD01;s__CAJLXD01 sp900551585	0	0	0	0	0	0	0	0	0	0	0	0	0	0	0	0	0	0	0	0	0	0	0	0	0	0.466153		0	0	0	0	0	1	0		0.0665933	0.0665933	0	0	25.9889	0.440401	0.142857	0.517605
d__Bacteria;p__Bacillota_A;c__Clostridia;o__Oscillospirales;f__Oscillospiraceae;g__Dysosmobacter;s__Dysosmobacter sp018228705	0	0	0	0	0	0	0	0	0	0	0	0	0	0	0	0	0	0	0	0.244662	0	0	0	0	0	0		0	0	0	0	0	1	0		0.0349517	0.0349517	0	0	25.0589	0.440401	0.142857	0.517605
d__Bacteria;p__Bacillota_A;c__Clostridia;o__Oscillospirales;f__Butyricicoccaceae;g__Agathobaculum;s__Agathobaculum butyriciproducens	0	0	0	0.0630716	0	0.257069	0	0	0	0	0	0	0.0226642	0	0	0.149805	0	0	0	0	0	0	0	0	0	0		0.0246385	0.021104	0	0	24.5544	0.21159	0.285714	0.516406	0	0	0.0533568	0.0420242	-25.6692	0.139854	-0.333333	0.517605
d__Bacteria;p__Bacillota_A;c__Clostridia;o__Christensenellales;f__UBA1242;g__UMGS1908;s__UMGS1908 sp934772525	0	0	0	0	0	0	0	0	0	0	0	0	0	0	0	0	0	0	0.202317	0	0	0	0	0	0	0		0.0289025	0.0289025	0	0	24.7847	0.440401	0.142857	0.516406	0	0	0	0	0	1	0
d__Bacteria;p__Bacillota_A;c__Clostridia;o__Christensenellales;f__UBA1242;g__UMGS2070;s__UMGS2070 sp024692805	0	0	0	0	0	0	0	0	0	0	0	0.276556	0	0	0	0	0	0	0	0	0	0	0	0	0	0		0	0	0.0460926	0.0460926	-25.458	0.354539	-0.166667	0.516406	0	0	0	0	0	1	0
d__Bacteria;p__Pseudomonadota;c__Alphaproteobacteria;o__Sphingomonadales;f__Sphingomonadaceae;g__Sphingobium;__	0	0	0	0	0	0	0	0	0	0	0	0.276556	0	0	0	0	0	0	0	0	0	0	0	0	0	0		0	0	0.0460926	0.0460926	-25.458	0.354539	-0.166667	0.516406	0	0	0	0	0	1	0
d__Bacteria;p__Bacillota_A;c__Clostridia;o__Lachnospirales;f__Lachnospiraceae;g__UBA4285;s__UBA4285 sp022769005	0	0	0	0	0	0	0.15027	0	0.1849	0	0	0	0	0	0	0	0	0	0	0	0	0	0	0	0	0		0	0	0.0558617	0.0356118	-25.7354	0.139854	-0.333333	0.516406	0	0	0	0	0	1	0
d__Bacteria;p__Bacteroidota;c__Bacteroidia;o__Bacteroidales;f__Rikenellaceae;g__Alistipes;s__Alistipes senegalensis	0	0	0	0	0	0	0	0	0.647149	0	0	0	0	0	0	0	0	0	0	0	0	0	0	0	0	0		0	0	0.107858	0.107858	-26.6846	0.354539	-0.166667	0.516406	0	0	0	0	0	1	0
d__Bacteria;p__Bacillota_A;c__Clostridia;o__Lachnospirales;f__Lachnospiraceae;g__Eisenbergiella;__	0	0	0	0.331126	0	0	0	0	0	0	0	0	0	0	0	0	0	0	0	0	0	0	0	0	0	0		0	0	0	0	0	1	0		0	0	0.0551876	0.0551876	-25.7178	0.354539	-0.166667	0.517605
d__Bacteria;p__Bacillota_A;c__Clostridia;o__Peptostreptococcales;f__Anaerovoracaceae;g__Lentihominibacter;__	0	0	0	0	0	0	0	0	0	0	0.0723764	0	0	0	0	0.0798961	0	0	0	0	0.120579	0	0	0	0	0.222943		0.0114137	0.0114137	0.0120627	0.0120627	-0.0797852	1	0	0.980535	0.0490745	0.0335888	0	0	25.5485	0.21159	0.285714	0.517605
d__Bacteria;p__Bacillota_A;c__Clostridia;o__Christensenellales;f__CAG-74;g__Limiplasma;s__Limiplasma merdipullorum	0	0	0	0.315358	0.276753	0	0	0	0	0	0	0	0	0	0	0	0	0	0.036785	0	0	0	0	0	0	0		0.005255	0.005255	0	0	22.3253	0.440401	0.142857	0.516406	0	0	0.0986851	0.0626126	-26.5563	0.139854	-0.333333	0.517605
d__Bacteria;p__Desulfobacterota;c__Desulfovibrionia;o__Desulfovibrionales;f__Desulfovibrionaceae;g__Mailhella;s__Mailhella massiliensis	0	0	0	0	0	0	0	0	0	0	0	0.251414	0	0	0	0	0	0	0	0	0	0	0	0	0	0		0	0	0.0419024	0.0419024	-25.3205	0.354539	-0.166667	0.516406	0	0	0	0	0	1	0
d__Bacteria;p__Bacillota_A;c__Clostridia;o__Lachnospirales;f__Lachnospiraceae;g__Enterocloster;s__Enterocloster sp001517625	0	0	0	0	0	0	0	0	0	0	0	0	0.107655	0	0	0	0	0	0	0	0	0	0	0	0	0		0.0153793	0.0153793	0	0	23.8745	0.440401	0.142857	0.516406	0	0	0	0	0	1	0
d__Bacteria;p__Bacillota_A;c__Clostridia;o__Oscillospirales;f__QAKW01;g__QAKW01;s__QAKW01 sp003343605	0	0	0	0	0	0	0	0.576923	0	0	0	0	0	0	0	0	0	0	0	0	0	0	0	0.0688231	0	0.0810701		0	0	0.0961538	0.0961538	-26.5188	0.354539	-0.166667	0.516406	0.0214133	0.0138867	0	0	24.352	0.21159	0.285714	0.517605
d__Bacteria;p__Bacteroidota;c__Bacteroidia;o__Bacteroidales;f__Tannerellaceae;g__Parabacteroides;s__Parabacteroides johnsonii	0	0	0	0	0	0	0	0	0	0	0	0	0	0	0.257837	0	0	0	0	0	0	0	0	0	0	0		0.0368338	0.0368338	0	0	25.1345	0.440401	0.142857	0.516406	0	0	0	0	0	1	0
d__Bacteria;p__Bacillota;c__Bacilli;o__Erysipelotrichales;f__Erysipelotrichaceae;g__Holdemanella;__	0	0	0.305123	0	0	0	0	0	0	0	0	0	0	0	0.217126	0	0	0	0	0	0	0	0	0	0	0		0.031018	0.031018	0	0	24.8866	0.440401	0.142857	0.516406	0	0	0.0508538	0.0508538	-25.5999	0.354539	-0.166667	0.517605
d__Bacteria;p__Bacillota_A;c__Clostridia;o__Oscillospirales;f__Oscillospiraceae;g__Vescimonas;s__Vescimonas coprocola	0	0	0	0	0.292128	0	0	0	0	0	0	0	0	0	0	0	0	0	0	0	0	0	0	0	0	0		0	0	0	0	0	1	0		0	0	0.048688	0.048688	-25.5371	0.354539	-0.166667	0.517605
d__Bacteria;p__Bacillota_B;c__Dehalobacteriia;o__Dehalobacteriales;f__Dehalobacteriaceae;g__Formimonas;s__Formimonas warabiya	0	0	0	0	0.199877	0	0	0	0	0	0	0.0754243	0	0	0	0	0	0	0	0	0	0	0	0	0	0		0	0	0.0125707	0.0125707	-23.5836	0.354539	-0.166667	0.516406	0	0	0.0333128	0.0333128	-24.9896	0.354539	-0.166667	0.517605
d__Bacteria;p__Bacillota;c__Bacilli;o__Erysipelotrichales;f__Coprobacillaceae;g__Thomasclavelia;__	0	0	0	0	0	0	0.0601082	0	0	0	0	0	0	0	0	0	0.0597443	0	0.0551775	0.077847	0	0	0	0	0	0		0.0164174	0.0106091	0.010018	0.010018	0.712626	0.846796	0.0714286	0.740851	0.011121	0.011121	0	0	23.4068	0.440401	0.142857	0.517605
d__Bacteria;p__Bacillota_A;c__Clostridia;o__Oscillospirales;f__Oscillospiraceae;g__Dysosmobacter;s__Dysosmobacter avistercoris	0	0	0	0	0	0	0	0	0	0	0	0	0.0396623	0	0	0	0	0	0	0	0	0	0	0	0	0.222943		0.00566604	0.00566604	0	0	22.4339	0.440401	0.142857	0.516406	0.031849	0.031849	0	0	24.9247	0.440401	0.142857	0.517605
d__Bacteria;p__Bacillota_A;c__Clostridia;o__Oscillospirales;f__Ruminococcaceae;g__UBA866;s__UBA866 sp016901855	0	0	0.0481773	0	0.153752	0.183621	0	0.192308	0.123267	0	0	0	0	0	0	0	0	0	0	0	0	0	0	0	0	0		0	0	0.0525957	0.0344379	-25.6484	0.139854	-0.333333	0.516406	0	0	0.0642583	0.0341089	-25.9374	0.0533491	-0.5	0.517605
d__Bacteria;p__Bacillota_A;c__Clostridia;o__TANB77;f__CAG-508;g__CAG-269;s__CAG-269 sp944386365	0	0	0	0	0	0	0	0	0	0.296687	0	0	0	0	0	0	0	0	0	0	0	0	0	0	0	0		0	0	0.0494478	0.0494478	-25.5594	0.354539	-0.166667	0.516406	0	0	0	0	0	1	0
d__Bacteria;p__Bacillota_A;c__Clostridia;o__Lachnospirales;f__Lachnospiraceae;g__Eubacterium_G;s__Eubacterium_G sp000435815	0	0	0	0	0	0	0	0	0	0	0	0	0	0	0	0	0.215079	0	0	0	0	0	0	0	0	0		0.0307256	0.0307256	0	0	24.8729	0.440401	0.142857	0.516406	0	0	0	0	0	1	0
d__Bacteria;p__Bacteroidota;c__Bacteroidia;o__Bacteroidales;f__Barnesiellaceae;g__Barnesiella;s__Barnesiella intestinihominis	0	0	0	0	0.276753	0	0	0	0	0	0	0	0	0	0	0.0898832	0	0	0	0.022242	0.140675	0	0	0	0	0		0.0128405	0.0128405	0	0	23.6142	0.440401	0.142857	0.516406	0.0232739	0.0198161	0.0461255	0.0461255	-0.986851	0.846796	0.0714286	0.735091
d__Bacteria;p__Bacillota_A;c__Clostridia;o__Lachnospirales;f__Lachnospiraceae;g__Blautia_A;s__Blautia_A sp900066505	0	0	0	0	0	0	0	0.653846	0	0	0	0	0	0	0	0	0	0	0	0	0	0	0	0	0	0		0	0	0.108974	0.108974	-26.6994	0.354539	-0.166667	0.516406	0	0	0	0	0	1	0
d__Bacteria;p__Bacillota;c__Bacilli;o__Erysipelotrichales;f__Erysipelotrichaceae;g__Bulleidia;__	0	0	0	0	0	0	0	0	0	0	0	0.213702	0	0	0	0	0.0238977	0.0237304	0	0	0	0	0	0	0	0		0.00680402	0.00439201	0.035617	0.035617	-2.38811	0.846796	0.0714286	0.535251	0	0	0	0	0	1	0
d__Bacteria;p__Bacillota_A;c__Clostridia;o__Oscillospirales;f__Ruminococcaceae;g__QAMM01;s__QAMM01 sp900552945	0	0.100874	0	0	0	0	0	0	0	0	0	0	0	0.0989364	0	0	0	0	0	0	0	0	0	0	0	0		0.0141338	0.0141338	0	0	23.7526	0.440401	0.142857	0.516406	0	0	0.0168124	0.0168124	-24.003	0.354539	-0.166667	0.517605
d__Bacteria;p__Pseudomonadota;c__Gammaproteobacteria;o__Burkholderiales;f__Burkholderiaceae_A;g__Sutterella;s__Sutterella massiliensis	0	0	0	0	0	0	0	0	0	0	0	0	0	0	0.217126	0	0	0	0	0	0	0	0	0	0	0		0.031018	0.031018	0	0	24.8866	0.440401	0.142857	0.516406	0	0	0	0	0	1	0
d__Bacteria;p__Bacillota_A;c__Clostridia;o__Lachnospirales;f__CAG-274;g__Tyzzerella;__	0	0	0	0	0	0	0	0	0	0	0	0	0	0	0	0	0.0716932	0	0	0	0	0	0	0	0	0.202675		0.0102419	0.0102419	0	0	23.288	0.440401	0.142857	0.516406	0.0289536	0.0289536	0	0	24.7872	0.440401	0.142857	0.517605
d__Bacteria;p__Bacteroidota;c__Bacteroidia;o__Bacteroidales;f__Bacteroidaceae;g__Bacteroides;s__Bacteroides fragilis	0	0	0	0	0	0	0.0300541	0	0	0	0	0	0	0	0	0	0	0	0	0	0	0	0	0	0.10151	0		0	0	0.00500902	0.00500902	-22.2561	0.354539	-0.166667	0.516406	0.0145014	0.0145014	0	0	23.7897	0.440401	0.142857	0.517605
d__Bacteria;p__Bacillota_A;c__Clostridia;o__Lachnospirales;f__Lachnospiraceae;g__Limivivens;s__Limivivens sp900543575	0	0	0	0	0.246002	0	0	0	0	0	0	0	0	0	0	0	0	0	0	0	0	0	0	0	0	0		0	0	0	0	0	1	0		0	0	0.0410004	0.0410004	-25.2891	0.354539	-0.166667	0.517605
d__Bacteria;p__Pseudomonadota;c__Alphaproteobacteria;o__RF32;f__CAG-977;g__UBA11549;s__UBA11549 sp900550445	0	0	0	0	0	0	0.15027	0	0	0	0	0	0	0	0	0	0	0	0	0	0	0	0	0	0	0		0	0	0.0250451	0.0250451	-24.578	0.354539	-0.166667	0.516406	0	0	0	0	0	1	0
d__Bacteria;p__Bacillota_A;c__Clostridia;o__Christensenellales;f__UBA3700;g__UBA3700;s__UBA3700 sp022784465	0	0	0.240886	0	0	0.0550863	0	0	0	0	0	0	0	0	0	0	0	0	0	0.066726	0	0	0	0	0	0		0	0	0	0	0	1	0		0.00953228	0.00953228	0.0493288	0.0393534	-2.37154	0.498895	-0.190476	0.517605
d__Bacteria;p__Bacillota_A;c__Clostridia;o__Lachnospirales;f__Lachnospiraceae;g__Butyribacter;__	0	0	0	0.236518	0	0	0	0	0	0	0	0	0	0	0	0	0	0	0	0	0	0	0	0	0	0		0	0	0	0	0	1	0		0	0	0.0394197	0.0394197	-25.2324	0.354539	-0.166667	0.517605
d__Bacteria;p__Bacillota_A;c__Clostridia;o__Oscillospirales;f__Ruminococcaceae;g__Ruminococcus_C;s__Ruminococcus_C sp000980705	0	0	0	0	0	0	0.140252	0	0	0	0	0	0	0	0	0	0	0	0	0	0	0	0	0	0	0		0	0	0.0233754	0.0233754	-24.4785	0.354539	-0.166667	0.516406	0	0	0	0	0	1	0
d__Bacteria;p__Bacillota_A;c__Clostridia;o__Oscillospirales;f__CAG-272;g__QALR01;s__QALR01 sp900552255	0	0	0	0	0.215252	0	0	0	0.431433	0	0	0	0	0	0	0	0	0	0	0	0	0	0	0	0	0.0608026		0	0	0.0719055	0.0719055	-26.0996	0.354539	-0.166667	0.516406	0.00868608	0.00868608	0.0358754	0.0358754	-2.04622	0.909583	-0.0476191	0.579508
d__Bacteria;p__Bacillota;c__Bacilli;o__Erysipelotrichales;f__Coprobacillaceae;g__Faecalibacillus;s__Faecalibacillus sp003480255	0	0	0	0	0	0	0	0	0	0	0	0	0	0	0	0.139818	0	0	0	0	0	0	0	0	0	0		0.019974	0.019974	0	0	24.2516	0.440401	0.142857	0.516406	0	0	0	0	0	1	0
d__Bacteria;p__Bacillota_A;c__Clostridia;o__Lachnospirales;f__Lachnospiraceae;g__Sellimonas;s__Sellimonas intestinalis	0	0	0	0.220751	0	0	0	0	0	0	0	0	0	0	0	0	0	0	0.110355	0	0	0	0	0	0	0		0.015765	0.015765	0	0	23.9102	0.440401	0.142857	0.516406	0	0	0.0367918	0.0367918	-25.1329	0.354539	-0.166667	0.517605
d__Bacteria;p__Bacteroidota;c__Bacteroidia;o__Bacteroidales;f__Muribaculaceae;g__Duncaniella;__	0	0	0	0	0	0	0	0	0	0	0	0	0	0	0	0	0	0	0	0.144573	0	0	0	0	0	0		0	0	0	0	0	1	0		0.0206533	0.0206533	0	0	24.2999	0.440401	0.142857	0.517605
d__Bacteria;p__Bacillota_A;c__Clostridia;o__Oscillospirales;f__Ruminococcaceae;g__UMGS363;s__UMGS363 sp900541495	0	0	0	0	0	0	0	0	0	0	0	0	0	0	0.0678518	0	0	0	0	0	0.160772	0	0	0	0	0		0.00969312	0.00969312	0	0	23.2085	0.440401	0.142857	0.516406	0.0229674	0.0229674	0	0	24.4531	0.440401	0.142857	0.517605
d__Bacteria;p__Bacillota_A;c__Clostridia;o__Lachnospirales;f__Lachnospiraceae;g__Ruminococcus_B;s__Ruminococcus_B gnavus	0	0	0	0	0	0	0	0	0	0	0	0	0	0	0	0.129831	0	0	0	0	0	0	0	0	0	0		0.0185473	0.0185473	0	0	24.1447	0.440401	0.142857	0.516406	0	0	0	0	0	1	0
d__Bacteria;p__Bacillota_A;c__Clostridia;o__Lachnospirales;f__Lachnospiraceae;g__Eubacterium_I;s__Eubacterium_I ramulus_A	0	0	0	0	0	0	0	0	0	0	0	0.163419	0	0	0	0	0	0	0	0	0	0	0	0	0	0		0	0	0.0272365	0.0272365	-24.699	0.354539	-0.166667	0.516406	0	0	0	0	0	1	0
d__Bacteria;p__Bacillota_A;c__Clostridia;o__Lachnospirales;f__Lachnospiraceae;g__Choladousia;s__Choladousia sp902363135	0	0	0	0	0	0.238707	0	0	0	0	0	0	0	0	0	0	0	0	0	0	0	0	0	0	0	0		0	0	0	0	0	1	0		0	0	0.0397846	0.0397846	-25.2457	0.354539	-0.166667	0.517605
d__Bacteria;p__Bacillota_A;c__Clostridia;o__Oscillospirales;f__Oscillospiraceae;g__WQUU01;s__WQUU01 sp009781925	0	0	0.112414	0	0	0	0	0	0	0	0	0	0	0	0	0	0.0358466	0	0	0	0	0.0380286	0	0	0	0		0.00512094	0.00512094	0	0	22.288	0.440401	0.142857	0.516406	0.00543266	0.00543266	0.0187356	0.0187356	-1.78605	0.909583	-0.0476191	0.614332
d__Bacteria;p__Bacillota_A;c__Clostridia;o__Lachnospirales;f__Lachnospiraceae;g__Eubacterium_I;__	0.225394	0	0	0	0	0	0	0	0	0	0	0	0	0	0	0	0	0	0	0	0	0	0	0	0	0		0	0	0	0	0	1	0		0	0	0.0375657	0.0375657	-25.1629	0.354539	-0.166667	0.517605
d__Bacteria;p__Bacillota_A;c__Clostridia;o__Lachnospirales;f__Lachnospiraceae;g__Massilistercora;s__Massilistercora timonensis	0	0	0	0	0	0	0	0	0.3698	0	0	0	0	0	0	0	0	0	0	0	0	0	0	0	0	0		0	0	0.0616333	0.0616333	-25.8772	0.354539	-0.166667	0.516406	0	0	0	0	0	1	0
d__Bacteria;p__Bacillota;c__Bacilli;o__Erysipelotrichales;f__Erysipelotrichaceae;g__Holdemania;s__Holdemania filiformis	0	0	0	0	0	0	0	0	0	0	0.0965018	0	0	0	0.108563	0	0	0	0	0	0	0	0	0	0	0		0.015509	0.015509	0.0160836	0.0160836	-0.0524892	1	0	0.985844	0	0	0	0	0	1	0
d__Bacteria;p__Bacillota_A;c__Clostridia;o__Clostridiales;f__Clostridiaceae;g__Clostridium;s__Clostridium neonatale	0	0	0	0	0	0	0	0	0	0	0	0	0	0	0	0	0	0	0.110355	0	0	0	0	0	0	0		0.015765	0.015765	0	0	23.9102	0.440401	0.142857	0.516406	0	0	0	0	0	1	0
d__Bacteria;p__Bacillota_A;c__Clostridia;o__Peptostreptococcales;f__Anaerovoracaceae;g__CAG-238;s__CAG-238 sp900542245	0	0	0	0	0.184502	0	0.0200361	0	0	0	0	0	0	0	0	0	0	0	0	0	0	0	0.18797	0	0	0		0	0	0.00333934	0.00333934	-21.6711	0.354539	-0.166667	0.516406	0.0268528	0.0268528	0.0307503	0.0307503	-0.195526	1	0	0.951862
d__Bacteria;p__Bacteroidota;c__Bacteroidia;o__Flavobacteriales;f__Flavobacteriaceae;g__Flavobacterium;s__Flavobacterium microcysteis	0	0	0	0	0	0	0	0	0	0	0	0.150849	0	0	0	0	0	0	0	0	0	0	0	0	0	0		0	0	0.0251414	0.0251414	-24.5836	0.354539	-0.166667	0.516406	0	0	0	0	0	1	0
d__Bacteria;p__Bacillota;c__Bacilli;o__RF39;f__UBA660;g__Onthocola_B;s__Onthocola_B sp934096025	0	0	0	0	0	0	0	0	0	0	0	0	0	0	0	0	0.0716932	0	0	0.055605	0	0	0	0	0	0		0.0102419	0.0102419	0	0	23.288	0.440401	0.142857	0.516406	0.00794357	0.00794357	0	0	22.9214	0.440401	0.142857	0.517605
d__Bacteria;p__Bacillota;c__Bacilli;o__RF39;f__UBA660;g__CAG-417;s__CAG-417 sp902791625	0	0	0	0	0	0	0	0	0.338983	0	0	0	0	0	0	0	0	0	0	0	0	0	0	0	0	0		0	0	0.0564972	0.0564972	-25.7517	0.354539	-0.166667	0.516406	0	0	0	0	0	1	0
d__Bacteria;p__Bacillota_A;c__Clostridia;o__Lachnospirales;f__Lachnospiraceae;g__Eisenbergiella;s__Eisenbergiella sp003478085	0	0	0	0	0	0	0	0	0.338983	0	0	0	0	0	0	0	0	0	0	0	0	0	0	0	0	0		0	0	0.0564972	0.0564972	-25.7517	0.354539	-0.166667	0.516406	0	0	0	0	0	1	0
d__Bacteria;p__Bacillota_A;c__Clostridia;o__Lachnospirales;f__Lachnospiraceae;g__Clostridium_Q;s__Clostridium_Q sp000435655	0	0	0	0	0	0	0	0	0	0	0	0	0	0	0.149274	0	0	0	0	0	0	0	0	0	0	0		0.0213249	0.0213249	0	0	24.346	0.440401	0.142857	0.516406	0	0	0	0	0	1	0
d__Bacteria;p__Bacillota_A;c__Clostridia;o__Lachnospirales;f__Lachnospiraceae;g__Eubacterium_G;s__Eubacterium_G sp000432355	0	0	0	0	0	0	0	0	0	0	0	0	0	0	0	0.109857	0	0	0	0	0	0	0	0	0	0		0.0156939	0.0156939	0	0	23.9037	0.440401	0.142857	0.516406	0	0	0	0	0	1	0
d__Bacteria;p__Bacillota_A;c__Clostridia;o__Oscillospirales;f__CAG-382;g__SFLA01;s__SFLA01 sp004553575	0	0	0	0	0	0	0	0	0	0	0	0	0	0	0	0.0898832	0	0	0	0	0	0	0	0	0	0.0405351		0.0128405	0.0128405	0	0	23.6142	0.440401	0.142857	0.516406	0.00579072	0.00579072	0	0	22.4653	0.440401	0.142857	0.517605
d__Bacteria;p__Bacillota_A;c__Clostridia;o__Oscillospirales;f__Oscillospiraceae;g__Evtepia;s__Evtepia gabavorous	0	0	0	0.173447	0	0	0	0	0	0	0	0	0	0	0	0	0	0	0	0	0	0	0	0	0	0		0	0	0	0	0	1	0		0	0	0.0289078	0.0289078	-24.785	0.354539	-0.166667	0.517605
d__Bacteria;p__Bacillota_A;c__Clostridia;o__Oscillospirales;f__Ruminococcaceae;g__Anaerotruncus;__	0	0	0	0.173447	0	0	0	0	0	0	0	0	0	0	0	0	0	0	0	0	0	0	0	0	0	0		0	0	0	0	0	1	0		0	0	0.0289078	0.0289078	-24.785	0.354539	-0.166667	0.517605
d__Bacteria;p__Bacillota_A;c__Clostridia;o__Lachnospirales;f__Lachnospiraceae;g__JAJEQR01;s__JAJEQR01 sp020687485	0	0	0	0	0	0	0	0	0	0	0	0	0	0	0	0	0	0	0.101159	0	0	0	0	0	0	0		0.0144512	0.0144512	0	0	23.7847	0.440401	0.142857	0.516406	0	0	0	0	0	1	0
d__Bacteria;p__Bacillota_A;c__Clostridia;o__Tissierellales;f__Peptoniphilaceae;g__Finegoldia;__	0	0	0	0	0.169127	0	0	0	0	0	0	0	0	0	0	0	0	0	0	0	0	0	0	0	0	0		0	0	0	0	0	1	0		0	0	0.0281878	0.0281878	-24.7486	0.354539	-0.166667	0.517605
d__Bacteria;p__Bacillota_A;c__Clostridia;o__Lachnospirales;f__Lachnospiraceae;g__Muricomes;__	0	0	0	0	0	0	0	0	0	0	0	0.138278	0	0	0	0	0	0	0	0	0	0	0	0	0	0		0	0	0.0230463	0.0230463	-24.458	0.354539	-0.166667	0.516406	0	0	0	0	0	1	0
d__Bacteria;p__Pseudomonadota;c__Gammaproteobacteria;o__Pseudomonadales;f__Pseudomonadaceae;g__Pseudomonas_E;__	0	0	0	0	0	0	0	0	0	0	0	0.138278	0	0	0	0	0	0	0	0	0	0	0	0	0	0		0	0	0.0230463	0.0230463	-24.458	0.354539	-0.166667	0.516406	0	0	0	0	0	1	0
d__Bacteria;p__Bacteroidota;c__Bacteroidia;o__Bacteroidales;f__Bacteroidaceae;g__Paraprevotella;s__Paraprevotella xylaniphila	0	0	0	0	0	0	0	0	0	0	0	0	0	0	0	0	0.0477954	0	0	0.11121	0	0	0	0	0	0		0.00682792	0.00682792	0	0	22.703	0.440401	0.142857	0.516406	0.0158871	0.0158871	0	0	23.9214	0.440401	0.142857	0.517605
d__Bacteria;p__Cyanobacteriota;c__Vampirovibrionia;o__Gastranaerophilales;f__Gastranaerophilaceae;g__Stercorousia;s__Stercorousia sp944325735	0	0	0	0	0	0	0	0.384615	0	0	0	0	0	0	0	0	0	0	0	0	0	0	0	0	0	0		0	0	0.0641026	0.0641026	-25.9339	0.354539	-0.166667	0.516406	0	0	0	0	0	1	0
d__Bacteria;p__Bacillota_A;c__Clostridia;o__Clostridiales;f__Clostridiaceae;g__Sarcina;s__Sarcina perfringens	0.187829	0	0	0	0	0	0	0	0	0	0	0	0	0	0	0	0	0	0	0	0	0	0	0	0	0		0	0	0	0	0	1	0		0	0	0.0313048	0.0313048	-24.8999	0.354539	-0.166667	0.517605
d__Bacteria;p__Bacteroidota;c__Bacteroidia;o__Bacteroidales;f__Bacteroidaceae;g__Bacteroides;s__Bacteroides nordii	0	0	0	0	0	0	0	0	0	0.164826	0	0	0	0	0	0	0	0	0	0	0	0	0	0	0	0		0	0	0.027471	0.027471	-24.7114	0.354539	-0.166667	0.516406	0	0	0	0	0	1	0
d__Bacteria;p__Bacillota_A;c__Clostridia;o__Christensenellales;f__Pumilibacteraceae;g__Protoclostridium;s__Protoclostridium gallicola	0	0	0	0.110375	0	0	0	0	0	0	0	0	0	0	0	0	0	0	0.0275887	0	0	0	0	0	0	0		0.00394125	0.00394125	0	0	21.9102	0.440401	0.142857	0.516406	0	0	0.0183959	0.0183959	-24.1329	0.354539	-0.166667	0.517605
d__Bacteria;p__Bacillota_A;c__Clostridia;o__Christensenellales;f__CAG-917;g__Limadaptatus;s__Limadaptatus sp944363035	0	0	0	0	0.153752	0	0	0	0	0	0	0	0	0	0	0	0	0	0	0	0	0	0	0	0	0		0	0	0	0	0	1	0		0	0	0.0256253	0.0256253	-24.6111	0.354539	-0.166667	0.517605
d__Bacteria;p__Elusimicrobiota;c__Elusimicrobia;o__Elusimicrobiales;f__Elusimicrobiaceae;g__UBA1436;__	0	0	0	0	0.153752	0	0	0	0	0	0	0	0	0	0	0	0	0	0	0	0	0	0	0	0	0		0	0	0	0	0	1	0		0	0	0.0256253	0.0256253	-24.6111	0.354539	-0.166667	0.517605
d__Bacteria;p__Bacillota;c__Bacilli;o__RFN20;f__CAG-826;g__RUG131;__	0	0	0	0	0.0461255	0	0	0	0	0	0	0.087995	0	0	0	0	0	0	0	0	0	0	0	0	0	0		0	0	0.0146658	0.0146658	-23.806	0.354539	-0.166667	0.516406	0	0	0.00768758	0.00768758	-22.8741	0.354539	-0.166667	0.517605
d__Bacteria;p__Cyanobacteriota;c__Vampirovibrionia;o__Gastranaerophilales;f__Gastranaerophilaceae;g__Limenecus;s__Limenecus sp944325565	0	0	0	0	0	0	0	0	0	0	0	0	0	0	0	0	0	0	0	0	0	0	0	0	0	0.202675		0	0	0	0	0	1	0		0.0289536	0.0289536	0	0	24.7872	0.440401	0.142857	0.517605
d__Bacteria;p__Bacillota_A;c__Clostridia;o__Christensenellales;f__Borkfalkiaceae;g__Gallimonas;s__Gallimonas intestinalis	0	0	0	0	0	0	0	0	0	0	0	0.125707	0	0	0	0	0	0	0	0	0	0	0	0	0	0		0	0	0.0209512	0.0209512	-24.3205	0.354539	-0.166667	0.516406	0	0	0	0	0	1	0
d__Bacteria;p__Bacillota_A;c__Clostridia;o__Lachnospirales;f__Lachnospiraceae;g__Frisingicoccus;s__Frisingicoccus caecimuris	0	0	0	0	0	0.183621	0	0	0	0	0	0	0	0	0	0	0	0	0	0	0	0	0	0	0	0		0	0	0	0	0	1	0		0	0	0.0306035	0.0306035	-24.8672	0.354539	-0.166667	0.517605
d__Bacteria;p__Bacillota_A;c__Clostridia;o__Peptostreptococcales;f__Anaerovoracaceae;g__Lentihominibacter;s__Lentihominibacter sp900066305	0	0	0	0	0	0	0.0500902	0	0	0	0	0	0	0	0	0	0	0	0	0.044484	0	0	0	0	0	0		0	0	0.00834836	0.00834836	-22.9931	0.354539	-0.166667	0.516406	0.00635486	0.00635486	0	0	22.5994	0.440401	0.142857	0.517605
d__Bacteria;p__Bacillota_A;c__Clostridia;o__Lachnospirales;f__Anaerotignaceae;g__Anaerotignum;s__Anaerotignum lactatifermentans_A	0	0	0	0	0	0	0.0901623	0	0	0.0824131	0	0	0	0.0432847	0	0	0	0	0	0	0	0	0	0	0	0		0.00618353	0.00618353	0.0287626	0.0182185	-2.21769	0.384608	-0.238095	0.516406	0	0	0	0	0	1	0
d__Bacteria;p__Bacillota_C;c__Negativicutes;o__Veillonellales;f__Veillonellaceae;g__Veillonella;s__Veillonella rogosae	0	0	0	0	0	0	0	0	0	0	0	0	0	0.0556517	0	0	0	0.0316406	0	0	0	0	0	0	0	0		0.0124703	0.00846516	0	0	23.572	0.21159	0.285714	0.516406	0	0	0	0	0	1	0
d__Bacteria;p__Bacillota_A;c__Clostridia;o__Lachnospirales;f__Cellulosilyticaceae;g__Cellulosilyticum;s__Cellulosilyticum ruminicola	0.169046	0	0	0	0	0	0	0	0	0	0	0	0	0	0	0	0	0	0	0	0	0	0	0	0	0		0	0	0	0	0	1	0		0	0	0.0281743	0.0281743	-24.7479	0.354539	-0.166667	0.517605
d__Bacteria;p__Bacillota_C;c__Negativicutes;o__Veillonellales;f__Dialisteraceae;g__Dialister;s__Dialister succinatiphilus	0	0	0.144532	0	0	0	0	0	0	0	0	0	0	0	0	0	0	0	0	0	0	0	0	0	0	0		0	0	0	0	0	1	0		0	0	0.0240886	0.0240886	-24.5219	0.354539	-0.166667	0.517605
d__Bacteria;p__Bacillota;c__Bacilli;o__Haloplasmatales;f__Turicibacteraceae;g__Turicibacter;s__Turicibacter sanguinis	0	0	0.144532	0	0	0	0	0	0	0	0	0	0	0	0	0	0	0	0	0	0	0	0	0	0	0		0	0	0	0	0	1	0		0	0	0.0240886	0.0240886	-24.5219	0.354539	-0.166667	0.517605
d__Bacteria;p__Verrucomicrobiota;c__Lentisphaeria;o__Victivallales;f__UBA1829;g__UBA1829;s__UBA1829 sp900549045	0	0	0.0963546	0	0	0	0	0	0	0	0	0	0	0	0	0	0	0.0237304	0	0	0	0	0	0	0	0		0.00339006	0.00339006	0	0	21.6929	0.440401	0.142857	0.516406	0	0	0.0160591	0.0160591	-23.9369	0.354539	-0.166667	0.517605
d__Bacteria;p__Bacillota_A;c__Clostridia;o__Lachnospirales;f__Lachnospiraceae;g__Schaedlerella;s__Schaedlerella glycyrrhizinilytica_A	0	0	0	0	0	0	0	0	0	0	0	0	0	0	0	0	0.10754	0	0	0	0	0	0	0	0	0		0.0153628	0.0153628	0	0	23.8729	0.440401	0.142857	0.516406	0	0	0	0	0	1	0
d__Bacteria;p__Bacillota;c__Bacilli;o__RF39;f__UBA660;g__Onthocola_B;s__Onthocola_B sp934096295	0	0	0	0	0	0	0	0	0	0	0	0.113136	0	0	0	0	0	0	0	0	0	0	0	0	0	0		0	0	0.0188561	0.0188561	-24.1685	0.354539	-0.166667	0.516406	0	0	0	0	0	1	0
Unassigned;__;__;__;__;__;__	0	0	0	0	0	0	0	0	0	0	0	0.113136	0	0	0	0	0	0	0	0	0	0	0	0	0	0		0	0	0.0188561	0.0188561	-24.1685	0.354539	-0.166667	0.516406	0	0	0	0	0	1	0
d__Bacteria;p__Bacillota;c__Bacilli;o__RF39;f__UBA660;g__Onthousia;s__Onthousia sp934148995	0	0	0	0	0	0	0	0	0	0	0	0	0	0	0	0	0.0477954	0	0	0.044484	0	0	0	0	0	0		0.00682792	0.00682792	0	0	22.703	0.440401	0.142857	0.516406	0.00635486	0.00635486	0	0	22.5994	0.440401	0.142857	0.517605
d__Bacteria;p__Pseudomonadota;c__Gammaproteobacteria;o__Burkholderiales;f__Burkholderiaceae_A;g__Parasutterella;s__Parasutterella gallistercoris	0	0	0	0	0	0	0	0.307692	0	0	0	0	0	0	0	0	0	0	0	0	0	0	0	0	0	0		0	0	0.0512821	0.0512821	-25.612	0.354539	-0.166667	0.516406	0	0	0	0	0	1	0
d__Bacteria;p__Bacillota_A;c__Clostridia;o__Oscillospirales;f__SIG627;g__RGIG6353;s__RGIG6353 sp015065265	0	0	0	0	0.123001	0	0	0	0	0	0	0	0	0	0	0	0	0	0	0	0	0	0	0	0	0		0	0	0	0	0	1	0		0	0	0.0205002	0.0205002	-24.2891	0.354539	-0.166667	0.517605
d__Bacteria;p__Bacteroidota;c__Bacteroidia;o__Bacteroidales;f__Bacteroidaceae;g__Alloprevotella;s__Alloprevotella sp004558535	0	0	0	0	0.123001	0	0	0	0	0	0	0	0	0	0	0	0	0	0	0	0	0	0	0	0	0		0	0	0	0	0	1	0		0	0	0.0205002	0.0205002	-24.2891	0.354539	-0.166667	0.517605
d__Bacteria;p__Bacillota_A;c__Clostridia;o__Tissierellales;f__Peptoniphilaceae;g__Ezakiella;__	0	0	0	0	0.123001	0	0	0	0	0	0	0	0	0	0	0	0	0	0	0	0	0	0	0	0	0		0	0	0	0	0	1	0		0	0	0.0205002	0.0205002	-24.2891	0.354539	-0.166667	0.517605
d__Bacteria;p__Bacillota_A;c__Clostridia;o__Peptostreptococcales;f__Anaerovoracaceae;g__Aminipila;s__Aminipila butyrica	0	0	0	0	0.123001	0	0	0	0	0	0	0	0	0	0	0	0	0	0	0	0	0	0	0	0	0		0	0	0	0	0	1	0		0	0	0.0205002	0.0205002	-24.2891	0.354539	-0.166667	0.517605
d__Bacteria;p__Pseudomonadota;c__Alphaproteobacteria;o__RF32;f__UBA3637;g__CAAHEQ01;s__CAAHEQ01 sp900772625	0	0	0	0	0	0	0	0	0	0	0	0.100566	0	0	0	0	0	0	0	0	0	0	0	0	0	0		0	0	0.0167609	0.0167609	-23.9986	0.354539	-0.166667	0.516406	0	0	0	0	0	1	0
d__Bacteria;p__Bacillota_A;c__Clostridia;o__Christensenellales;__;__;__	0	0	0	0	0	0	0	0	0	0	0	0.100566	0	0	0	0	0	0	0	0	0	0	0	0	0	0		0	0	0.0167609	0.0167609	-23.9986	0.354539	-0.166667	0.516406	0	0	0	0	0	1	0
d__Bacteria;p__Bacillota;c__Bacilli;__;__;__;__	0	0	0	0	0	0	0	0	0	0	0	0.100566	0	0	0	0	0	0	0	0	0	0	0	0	0	0		0	0	0.0167609	0.0167609	-23.9986	0.354539	-0.166667	0.516406	0	0	0	0	0	1	0
d__Bacteria;p__Bacillota_A;c__Clostridia;o__Christensenellales;f__CAG-74;g__JAEWAH01;s__JAEWAH01 sp023459275	0	0	0	0	0	0	0	0	0	0	0	0.100566	0	0	0	0	0	0	0	0	0	0	0	0	0	0		0	0	0.0167609	0.0167609	-23.9986	0.354539	-0.166667	0.516406	0	0	0	0	0	1	0
d__Bacteria;p__Bacillota_A;c__Clostridia;o__Oscillospirales;f__Ruminococcaceae;g__Angelakisella;s__Angelakisella massiliensis	0	0	0	0	0	0.146897	0	0	0	0	0	0	0	0	0	0	0	0	0	0	0	0	0	0	0	0		0	0	0	0	0	1	0		0	0	0.0244828	0.0244828	-24.5453	0.354539	-0.166667	0.517605
d__Bacteria;p__Bacteroidota;c__Bacteroidia;o__Bacteroidales;f__Marinifilaceae;g__Butyricimonas;s__Butyricimonas virosa	0	0	0	0	0	0.146897	0	0	0	0	0	0	0	0	0	0	0	0	0	0.066726	0	0	0	0	0	0		0	0	0	0	0	1	0		0.00953228	0.00953228	0.0244828	0.0244828	-1.36087	0.909583	-0.0476191	0.663821
d__Bacteria;p__Bacillota_A;c__Clostridia;o__Christensenellales;f__Pumilibacteraceae;g__Pumilibacter;s__Pumilibacter sp910579245	0	0	0	0	0	0.146897	0	0	0	0	0	0	0	0	0	0	0	0	0	0	0	0	0	0	0	0		0	0	0	0	0	1	0		0	0	0.0244828	0.0244828	-24.5453	0.354539	-0.166667	0.517605
d__Bacteria;p__Bacteroidota;c__Bacteroidia;o__Bacteroidales;f__Bacteroidaceae;g__Prevotella;s__Prevotella rara	0	0	0	0	0	0	0	0	0	0	0	0	0	0	0	0	0	0	0	0	0	0.05324	0	0	0	0		0	0	0	0	0	1	0		0.00760572	0.00760572	0	0	22.8587	0.440401	0.142857	0.517605
d__Bacteria;p__Bacillota_A;c__Clostridia;o__Oscillospirales;f__Feifaniaceae;g__Feifania;s__Feifania hominis	0	0	0	0	0	0	0	0	0.215716	0	0	0	0	0	0	0	0	0	0	0	0	0	0	0	0	0		0	0	0.0359527	0.0359527	-25.0996	0.354539	-0.166667	0.516406	0	0	0	0	0	1	0
d__Bacteria;p__Bacillota_A;c__Clostridia;o__Oscillospirales;f__Butyricicoccaceae;g__Pseudobutyricicoccus;__	0	0	0	0	0	0	0	0	0	0	0	0	0	0	0	0.0499351	0	0	0	0	0	0	0.328947	0	0	0		0.00713358	0.00713358	0	0	22.7662	0.440401	0.142857	0.516406	0.0469925	0.0469925	0	0	25.4859	0.440401	0.142857	0.517605
d__Bacteria;p__Bacillota_A;c__Clostridia;o__Oscillospirales;f__Ruminococcaceae;g__Fournierella;__	0	0	0	0	0	0	0	0	0	0	0	0	0	0	0	0.0699091	0	0	0	0	0	0	0	0	0	0		0.00998702	0.00998702	0	0	23.2516	0.440401	0.142857	0.516406	0	0	0	0	0	1	0
d__Bacteria;p__Bacillota_A;c__Clostridia;o__Oscillospirales;f__Ruminococcaceae;g__Ruminococcus;__	0	0	0	0	0	0	0	0	0	0.115378	0	0	0	0	0	0	0	0	0	0	0	0	0	0	0	0		0	0	0.0192297	0.0192297	-24.1968	0.354539	-0.166667	0.516406	0	0	0	0	0	1	0
d__Bacteria;p__Bacillota_A;c__Clostridia;o__Oscillospirales;f__Acutalibacteraceae;g__Caccousia;s__Caccousia stercoris	0	0	0	0.110375	0	0	0	0	0	0	0	0	0	0	0	0	0	0	0	0	0	0	0	0	0	0		0	0	0	0	0	1	0		0	0	0.0183959	0.0183959	-24.1329	0.354539	-0.166667	0.517605
d__Bacteria;p__Bacillota_C;c__Negativicutes;o__Veillonellales;f__Dialisteraceae;g__Dialister;s__Dialister invisus	0	0	0	0.110375	0	0	0	0	0	0	0	0	0	0	0	0	0	0	0	0	0	0	0	0	0	0		0	0	0	0	0	1	0		0	0	0.0183959	0.0183959	-24.1329	0.354539	-0.166667	0.517605
d__Bacteria;p__Pseudomonadota;c__Gammaproteobacteria;o__Enterobacterales;f__Enterobacteriaceae;g__Klebsiella;__	0	0	0	0	0	0	0	0	0	0	0	0	0	0	0	0	0	0	0.0643737	0	0	0	0	0	0	0		0.00919625	0.00919625	0	0	23.1326	0.440401	0.142857	0.516406	0	0	0	0	0	1	0
d__Bacteria;p__Bacillota_C;c__Negativicutes;o__Veillonellales;f__Dialisteraceae;g__Dialister;__	0	0	0	0	0.107626	0	0	0	0	0	0	0	0	0	0	0	0	0	0	0	0	0	0	0	0	0		0	0	0	0	0	1	0		0	0	0.0179377	0.0179377	-24.0965	0.354539	-0.166667	0.517605
d__Bacteria;p__Pseudomonadota;c__Gammaproteobacteria;o__Burkholderiales;f__Burkholderiaceae;__;__	0	0	0	0	0.107626	0	0	0	0	0	0	0	0	0	0	0	0	0	0	0	0	0	0	0	0	0		0	0	0	0	0	1	0		0	0	0.0179377	0.0179377	-24.0965	0.354539	-0.166667	0.517605
d__Bacteria;p__Bacillota_A;c__Clostridia;o__Christensenellales;f__UBA1750;g__Spyradocola;s__Spyradocola merdavium	0	0	0	0	0	0	0	0	0	0	0	0.087995	0	0	0	0	0	0	0	0	0	0	0	0	0	0		0	0	0.0146658	0.0146658	-23.806	0.354539	-0.166667	0.516406	0	0	0	0	0	1	0
d__Bacteria;p__Bacillota_A;c__Clostridia;o__Christensenellales;f__Christensenellaceae;__;__	0	0	0	0.0630716	0	0	0	0	0	0	0	0	0	0.0247341	0	0	0	0	0	0	0	0	0	0	0	0.0405351		0.00353344	0.00353344	0	0	21.7526	0.440401	0.142857	0.516406	0.00579072	0.00579072	0.0105119	0.0105119	-0.860212	0.909583	-0.0476191	0.775484
d__Bacteria;p__Bacillota_A;c__Clostridia;o__Lachnospirales;f__Lachnospiraceae;g__Johnsonella;s__Johnsonella sp916438835	0	0.100874	0	0	0	0	0	0	0	0	0	0	0	0	0	0	0	0	0	0	0	0	0	0	0	0		0	0	0	0	0	1	0		0	0	0.0168124	0.0168124	-24.003	0.354539	-0.166667	0.517605
d__Bacteria;p__Bacillota_A;c__Clostridia;o__Lachnospirales;f__Lachnospiraceae;g__JAGTTR01;s__JAGTTR01 sp018223385	0	0	0	0	0	0	0	0	0.1849	0	0	0	0	0	0	0	0	0	0	0	0	0	0	0	0	0		0	0	0.0308166	0.0308166	-24.8772	0.354539	-0.166667	0.516406	0	0	0	0	0	1	0
d__Bacteria;p__Bacillota_A;c__Clostridia;o__Lachnospirales;f__Lachnospiraceae;g__Faecalimonas;s__Faecalimonas phoceensis	0	0	0	0	0	0	0	0	0.1849	0	0	0	0	0	0	0	0	0	0	0	0	0	0	0	0	0		0	0	0.0308166	0.0308166	-24.8772	0.354539	-0.166667	0.516406	0	0	0	0	0	1	0
d__Bacteria;p__Bacillota;c__Bacilli;o__Erysipelotrichales;f__Coprobacillaceae;g__Thomasclavelia;s__Thomasclavelia spiroformis	0	0.0840619	0	0	0	0	0	0	0	0	0.0482509	0	0	0	0	0	0	0.0316406	0	0	0	0	0	0	0	0		0.00452008	0.00452008	0.00804182	0.00804182	-0.831173	0.909583	-0.0476191	0.762184	0	0	0.0140103	0.0140103	-23.74	0.354539	-0.166667	0.517605
d__Bacteria;p__Bacillota_A;c__Clostridia;o__Christensenellales;f__UBA1242;g__Caccovivens;__	0	0	0	0	0.0922509	0	0	0	0	0	0	0	0	0	0	0	0	0	0	0	0	0	0	0	0	0		0	0	0	0	0	1	0		0	0	0.0153752	0.0153752	-23.8741	0.354539	-0.166667	0.517605
d__Bacteria;p__Bacillota_A;c__Clostridia;o__Oscillospirales;f__Ruminococcaceae;g__Massilioclostridium;s__Massilioclostridium coli	0	0	0	0	0	0	0	0	0	0	0	0	0	0	0	0	0	0	0	0	0	0	0	0	0	0.121605		0	0	0	0	0	1	0		0.0173722	0.0173722	0	0	24.0503	0.440401	0.142857	0.517605
d__Bacteria;p__Verrucomicrobiota;c__Verrucomicrobiae;o__Opitutales;f__CAG-312;g__Merdousia;s__Merdousia gallistercoris	0	0	0	0	0	0	0.0400721	0.192308	0	0	0	0	0	0	0	0	0	0	0	0	0	0	0	0	0	0		0	0	0.03873	0.0314049	-25.2069	0.139854	-0.333333	0.516406	0	0	0	0	0	1	0
d__Bacteria;p__Bacillota_A;c__Clostridia;o__Oscillospirales;f__CAG-272;g__RUG13077;s__RUG13077 sp902785485	0	0	0	0	0	0	0	0	0	0	0	0	0	0	0	0	0.0597443	0	0	0	0	0	0	0	0	0		0.0085349	0.0085349	0	0	23.0249	0.440401	0.142857	0.516406	0	0	0	0	0	1	0
d__Bacteria;p__Bacillota_A;c__Clostridia;o__Oscillospirales;f__Acutalibacteraceae;g__Limousia;s__Limousia pullorum	0	0	0	0	0	0	0	0	0	0	0	0	0	0	0	0	0	0	0.0459812	0	0	0	0	0	0	0		0.00656875	0.00656875	0	0	22.6472	0.440401	0.142857	0.516406	0	0	0	0	0	1	0
d__Bacteria;p__Bacillota_A;c__Clostridia;o__UBA1212;f__UBA1255;__;__	0	0	0	0	0	0	0	0	0	0	0	0	0	0	0	0	0	0	0	0	0	0	0	0	0	0.101338		0	0	0	0	0	1	0		0.0144768	0.0144768	0	0	23.7872	0.440401	0.142857	0.517605
d__Bacteria;p__Bacillota_A;c__Clostridia;o__Christensenellales;f__UBA1242;g__UMGS687;s__UMGS687 sp934747765	0	0	0	0	0.0461255	0	0	0	0	0	0	0.0628536	0	0	0	0	0	0	0	0	0	0	0	0	0	0		0	0	0.0104756	0.0104756	-23.3205	0.354539	-0.166667	0.516406	0	0	0.00768758	0.00768758	-22.8741	0.354539	-0.166667	0.517605
d__Bacteria;p__Desulfobacterota;c__Desulfovibrionia;o__Desulfovibrionales;f__Desulfovibrionaceae;g__Desulfovibrio;__	0	0	0	0	0	0	0	0	0	0	0.0723764	0.100566	0	0	0	0	0	0	0	0	0	0	0	0	0	0		0	0	0.0288237	0.0185894	-24.7808	0.139854	-0.333333	0.516406	0	0	0	0	0	1	0
d__Bacteria;p__Bacillota;c__Bacilli;o__RF39;f__UBA660;g__CAG-1000;s__CAG-1000 sp022774645	0	0	0	0	0	0	0	0	0	0	0	0.0628536	0	0	0	0	0	0	0	0	0	0	0	0	0	0		0	0	0.0104756	0.0104756	-23.3205	0.354539	-0.166667	0.516406	0	0	0	0	0	1	0
d__Bacteria;p__Bacteroidota;c__Bacteroidia;o__Bacteroidales;f__Rikenellaceae;g__Alistipes;s__Alistipes sp900548155	0	0	0	0	0	0.0918105	0	0	0	0	0	0	0	0	0	0	0	0	0	0	0	0	0	0	0	0		0	0	0	0	0	1	0		0	0	0.0153018	0.0153018	-23.8672	0.354539	-0.166667	0.517605
d__Bacteria;p__Bacillota_A;c__Clostridia;o__Oscillospirales;f__UBA644;g__UBA644;__	0	0	0	0	0	0	0	0	0	0	0	0	0	0	0	0	0	0	0	0.044484	0	0	0	0	0	0		0	0	0	0	0	1	0		0.00635486	0.00635486	0	0	22.5994	0.440401	0.142857	0.517605
d__Bacteria;p__Bacillota;c__Bacilli;o__Erysipelotrichales;f__Erysipelotrichaceae;g__Holdemania;s__Holdemania massiliensis	0	0	0	0	0	0	0	0.153846	0	0	0	0	0	0	0	0	0	0	0	0	0	0	0	0	0	0		0	0	0.025641	0.025641	-24.612	0.354539	-0.166667	0.516406	0	0	0	0	0	1	0
d__Bacteria;p__Pseudomonadota;c__Gammaproteobacteria;o__Burkholderiales;f__Burkholderiaceae;g__Oxalobacter;s__Oxalobacter formigenes_B	0	0	0	0	0	0	0	0	0.123267	0	0	0	0	0	0	0	0	0	0	0	0	0	0	0	0	0		0	0	0.0205444	0.0205444	-24.2922	0.354539	-0.166667	0.516406	0	0	0	0	0	1	0
d__Bacteria;p__Bacillota_A;c__Clostridia;o__Oscillospirales;f__Ruminococcaceae;g__Anaerotruncus;s__Anaerotruncus rubiinfantis	0	0	0	0	0	0	0	0	0.123267	0	0	0	0	0	0	0	0	0	0	0	0	0	0	0	0	0		0	0	0.0205444	0.0205444	-24.2922	0.354539	-0.166667	0.516406	0	0	0	0	0	1	0
d__Bacteria;p__Verrucomicrobiota;c__Verrucomicrobiae;o__Verrucomicrobiales;f__Akkermansiaceae;g__Akkermansia;__	0	0	0.0642364	0	0	0	0	0	0	0	0	0	0	0	0	0	0	0	0	0	0	0	0	0	0	0		0	0	0	0	0	1	0		0	0	0.0107061	0.0107061	-23.3519	0.354539	-0.166667	0.517605
d__Bacteria;p__Bacillota;c__Bacilli;o__RF39;f__UBA660;g__CAJOJO01;s__CAJOJO01 sp934167465	0	0	0	0	0	0	0	0	0	0	0	0	0	0	0	0	0.0477954	0	0	0	0	0	0	0	0	0		0.00682792	0.00682792	0	0	22.703	0.440401	0.142857	0.516406	0	0	0	0	0	1	0
d__Bacteria;p__Verrucomicrobiota;c__Verrucomicrobiae;o__Opitutales;f__CAG-312;g__UMGS1490;s__UMGS1490 sp900548185	0	0	0	0	0.0615006	0	0	0	0	0	0	0	0	0	0	0	0	0	0	0	0	0	0	0	0	0		0	0	0	0	0	1	0		0	0	0.0102501	0.0102501	-23.2891	0.354539	-0.166667	0.517605
d__Bacteria;p__Bacillota;c__Bacilli;o__RF39;f__UBA660;g__CAG-605;s__CAG-605 sp934098565	0	0	0	0	0	0	0	0	0	0	0	0.0502828	0	0	0	0	0	0	0	0	0	0	0	0	0	0		0	0	0.00838047	0.00838047	-22.9986	0.354539	-0.166667	0.516406	0	0	0	0	0	1	0
d__Bacteria;p__Bacillota_A;c__Clostridia;o__Christensenellales;f__CAG-917;g__CAG-917;s__CAG-917 sp944332995	0	0	0	0	0	0	0	0	0	0	0	0.0502828	0	0	0	0	0	0	0	0	0	0	0	0	0	0		0	0	0.00838047	0.00838047	-22.9986	0.354539	-0.166667	0.516406	0	0	0	0	0	1	0
d__Bacteria;p__Bacteroidota;c__Bacteroidia;o__Bacteroidales;f__Muribaculaceae;g__UBA7173;s__UBA7173 sp001689685	0	0	0	0	0	0	0	0	0	0	0	0	0	0	0	0	0	0	0	0.033363	0	0	0	0	0	0		0	0	0	0	0	1	0		0.00476614	0.00476614	0	0	22.1844	0.440401	0.142857	0.517605
d__Bacteria;p__Actinomycetota;c__Coriobacteriia;o__Coriobacteriales;f__Eggerthellaceae;__;__	0	0	0	0	0	0	0	0	0	0	0	0	0.0169981	0	0	0	0	0	0	0	0	0	0	0	0	0		0.0024283	0.0024283	0	0	21.2115	0.440401	0.142857	0.516406	0	0	0	0	0	1	0
d__Bacteria;p__Bacillota;c__Bacilli;o__Erysipelotrichales;f__Erysipelotrichaceae;g__Holdemania;s__Holdemania sp900120005	0	0	0	0	0	0	0	0	0	0	0	0	0	0.0185506	0	0	0	0	0	0	0	0	0	0	0	0		0.00265008	0.00265008	0	0	21.3376	0.440401	0.142857	0.516406	0	0	0	0	0	1	0
d__Bacteria;p__Bacillota_A;c__Clostridia;o__Tissierellales;f__Peptoniphilaceae;g__Fenollaria;s__Fenollaria massiliensis	0	0	0	0	0	0	0	0	0	0	0	0	0	0.0185506	0	0	0	0	0	0	0	0	0	0	0	0		0.00265008	0.00265008	0	0	21.3376	0.440401	0.142857	0.516406	0	0	0	0	0	1	0
d__Bacteria;p__Bacteroidota;c__Bacteroidia;o__Sphingobacteriales;f__Sphingobacteriaceae;g__Pedobacter;__	0	0	0	0	0	0	0	0	0	0	0	0	0	0	0	0	0	0	0	0	0	0	0.140977	0	0	0		0	0	0	0	0	1	0		0.0201396	0.0201396	0	0	24.2635	0.440401	0.142857	0.517605
d__Bacteria;p__Bacillota_A;c__Clostridia;o__UBA1381;f__UBA9506;g__Congzhengia;s__Congzhengia minquanensis	0	0	0	0	0.0461255	0	0	0	0	0	0	0	0	0	0	0	0	0	0	0	0	0	0	0	0	0		0	0	0	0	0	1	0		0	0	0.00768758	0.00768758	-22.8741	0.354539	-0.166667	0.517605
d__Bacteria;p__Actinomycetota;c__Coriobacteriia;o__Coriobacteriales;f__QAMH01;g__QAMH01;s__QAMH01 sp003149935	0	0	0	0	0.0461255	0	0	0	0	0	0	0	0	0	0	0	0	0	0	0	0	0	0	0	0	0		0	0	0	0	0	1	0		0	0	0.00768758	0.00768758	-22.8741	0.354539	-0.166667	0.517605
d__Bacteria;p__Bacillota_A;c__Clostridia;o__Oscillospirales;f__UBA644;g__UBA644;s__UBA644 sp002299265	0	0	0	0	0	0	0	0	0	0	0	0.0377121	0	0	0	0	0	0	0	0	0	0	0	0	0	0		0	0	0.00628536	0.00628536	-22.5836	0.354539	-0.166667	0.516406	0	0	0	0	0	1	0
d__Bacteria;p__Bacteroidota;c__Bacteroidia;o__Bacteroidales;f__Muribaculaceae;g__Paramuribaculum;s__Paramuribaculum sp900551515	0	0	0	0	0	0	0	0	0	0	0	0	0	0	0	0	0	0	0	0	0.0401929	0	0	0	0	0		0	0	0	0	0	1	0		0.00574185	0.00574185	0	0	22.4531	0.440401	0.142857	0.517605
d__Bacteria;p__Bacillota;c__Bacilli;o__RF39;f__UBA660;g__Ventrenecus;__	0	0	0	0	0	0	0.0200361	0	0	0	0	0	0	0	0	0	0	0	0	0	0	0	0	0	0	0		0	0	0.00333934	0.00333934	-21.6711	0.354539	-0.166667	0.516406	0	0	0	0	0	1	0
d__Bacteria;p__Bacillota_A;c__Clostridia;o__Christensenellales;f__Borkfalkiaceae;g__Borkfalkia;s__Borkfalkia sp944359365	0	0	0	0	0	0	0	0.0769231	0	0	0	0	0	0	0	0	0	0	0	0	0	0	0	0	0	0		0	0	0.0128205	0.0128205	-23.612	0.354539	-0.166667	0.516406	0	0	0	0	0	1	0
d__Bacteria;p__Bacillota;c__Bacilli;o__Lactobacillales;f__Aerococcaceae;g__Granulicatella;__	0	0	0	0	0	0	0	0	0	0	0	0	0	0.0123671	0	0	0	0	0	0	0	0	0	0	0	0		0.00176672	0.00176672	0	0	20.7526	0.440401	0.142857	0.516406	0	0	0	0	0	1	0
d__Bacteria;p__Bacillota_A;c__Clostridia;o__Oscillospirales;f__Ruminococcaceae;g__Massiliimalia;s__Massiliimalia massiliensis	0.0375657	0	0	0	0	0	0	0	0	0	0	0	0	0	0	0	0	0	0	0	0	0	0	0	0	0		0	0	0	0	0	1	0		0	0	0.00626096	0.00626096	-22.578	0.354539	-0.166667	0.517605
d__Bacteria;p__Bacillota_A;c__Clostridia;o__Oscillospirales;f__Butyricicoccaceae;g__Butyricicoccus_A;s__Butyricicoccus_A intestinisimiae	0	0	0	0	0	0	0	0	0.0616333	0	0	0	0	0	0	0	0	0	0	0	0	0	0	0	0	0		0	0	0.0102722	0.0102722	-23.2922	0.354539	-0.166667	0.516406	0	0	0	0	0	1	0
d__Bacteria;p__Bacillota_B;c__Dehalobacteriia;__;__;__;__	0	0	0	0	0	0	0	0	0.0616333	0	0	0	0	0	0	0	0	0	0	0	0	0	0	0	0	0		0	0	0.0102722	0.0102722	-23.2922	0.354539	-0.166667	0.516406	0	0	0	0	0	1	0
d__Bacteria;p__Bacillota_A;c__Clostridia;o__Christensenellales;f__CAG-138;__;__	0	0	0	0	0	0	0	0	0.0616333	0	0	0	0	0	0	0	0	0	0	0	0	0	0	0	0	0		0	0	0.0102722	0.0102722	-23.2922	0.354539	-0.166667	0.516406	0	0	0	0	0	1	0
d__Bacteria;p__Bacillota_A;c__Clostridia;o__Oscillospirales;f__Acutalibacteraceae;g__Anaeromassilibacillus;s__Anaeromassilibacillus stercoravium	0	0	0	0	0	0	0	0	0	0	0	0	0	0	0	0	0	0	0	0	0	0	0.093985	0	0	0		0	0	0	0	0	1	0		0.0134264	0.0134264	0	0	23.6786	0.440401	0.142857	0.517605
d__Bacteria;p__Bacillota;c__Bacilli;o__Staphylococcales;f__Staphylococcaceae;g__Staphylococcus;__	0	0	0	0	0	0	0	0	0	0	0	0	0	0	0	0	0	0.0158203	0	0	0	0	0	0	0	0		0.00226004	0.00226004	0	0	21.1079	0.440401	0.142857	0.516406	0	0	0	0	0	1	0
d__Bacteria;p__Pseudomonadota;c__Gammaproteobacteria;o__Burkholderiales;f__Neisseriaceae;g__Neisseria;__	0	0	0	0	0	0	0	0	0	0	0	0	0	0	0	0	0	0.0158203	0	0	0	0	0	0	0	0		0.00226004	0.00226004	0	0	21.1079	0.440401	0.142857	0.516406	0	0	0	0	0	1	0
d__Bacteria;p__Bacillota;c__Bacilli;o__Erysipelotrichales;f__Erysipelotrichaceae;g__Massilicoli;s__Massilicoli timonensis	0	0	0	0	0	0	0	0	0	0	0	0	0	0	0	0	0	0	0.0183925	0	0	0	0	0	0	0		0.0026275	0.0026275	0	0	21.3253	0.440401	0.142857	0.516406	0	0	0	0	0	1	0
d__Archaea;p__Methanobacteriota;c__Methanobacteria;o__Methanobacteriales;f__Methanobacteriaceae;g__Methanosphaera;s__Methanosphaera stadtmanae	0	0	0	0	0	0	0	0	0	0	0	0.0251414	0	0	0	0	0	0	0	0	0	0	0	0	0	0		0	0	0.00419024	0.00419024	-21.9986	0.354539	-0.166667	0.516406	0	0	0	0	0	1	0
d__Bacteria;p__Bacillota;c__Bacilli;o__RF39;f__UBA660;g__CAG-302;s__CAG-302 sp002375205	0	0	0	0	0	0	0	0	0	0	0	0.0251414	0	0	0	0	0	0	0	0	0	0	0	0	0	0		0	0	0.00419024	0.00419024	-21.9986	0.354539	-0.166667	0.516406	0	0	0	0	0	1	0
d__Bacteria;p__Pseudomonadota;c__Gammaproteobacteria;o__Burkholderiales;f__Burkholderiaceae;g__Duganella;__	0	0	0	0	0	0	0	0.0384615	0	0	0	0	0	0	0	0	0	0	0	0	0	0	0	0	0	0		0	0	0.00641026	0.00641026	-22.612	0.354539	-0.166667	0.516406	0	0	0	0	0	1	0
d__Bacteria;p__Bacillota;c__Bacilli;o__Erysipelotrichales;f__Coprobacillaceae;g__Coprobacillus;s__Coprobacillus cateniformis	0	0	0	0	0	0	0	0	0.0308166	0	0	0	0	0	0	0	0	0	0	0	0	0	0	0	0	0		0	0	0.00513611	0.00513611	-22.2922	0.354539	-0.166667	0.516406	0	0	0	0	0	1	0

## Sheet: Table S6
Table S6: Metabolic pathways of the microbiota in CKD patients enrolled in the KETO-GUT study under a standard diet (ND, 0.8 g/kg/day of protein) or a low-protein diet (LPD; 0.4 g/kg/day of protein supplemented with ketoacid analogues), at baseline (T0) and after 3 months (T3).
	TO-ND-11	TO-ND-7	TO-ND-13	TO-ND-8	TO-ND-9	TO-ND-10	TO-ND-12	T3-ND-11	T3-ND-7	T3-ND-13	T3-ND-8	T3-ND-9	T3-ND-10	T3-ND-12	TO_LPD-5	TO_LPD-6	TO_LPD-1	TO_LPD-3	TO_LPD-4	TO_LPD-2	T3_LPD-5	T3_LPD-6	T3_LPD-1	T3_LPD-3	T3_LPD-4	T3_LPD-2		Mean_T3_ND	SEM_T3_ND	Mean_T3_LPD	SEM_T3_LPD	LogFC	pvalue (T3 ND vs T3-LPD	Cliffdelta (T3 ND vs T3-LPD )	q value		Mean_TO_ND	SEM_TO_ND	Mean_TO_LPD	SEM_TO_LPD	LogFC	pvalue (TO_ND vs T0-LPD)	Cliffdelta (TO_ND vs T0-LPD)	q value
folate transformations III (E, coli)	6922.97	4058.06	3931.29	10362.8	1926.46	5759.89	12113.1	7013.65	9955.81	9408.68	12991.1	6695.98	8048.63	9968.47	5351.89	4990.26	4633.97	4423.33	5173.77	4711.12	3604.31	6170.73	8513.52	2246.43	4824.82	2077.86		9154.61	815.606	4572.94	1011.94	1.00138	0.00815851	0.857143	0.083332		6439.23	1385.36	4880.72	143.612	0.399793	0.730769	0.142857	0.622592
4-hydroxyphenylacetate degradation	0	0	0	21.8732	0	8.31956	0	0	0	16.1134	0	0	0	0	5.93832	0	0	0	146.597	0	0	0	0	0	0	0		2.30191	2.30191	0	0	31.1002	0.440401	0.142857	0.559244		4.31325	3.15256	25.4226	24.2544	-2.55926	0.930479	-0.0476191	0.622592
superpathway of allantoin degradation in yeast	0	0	0	0	2.13916	0	1.24953	0	0	35.2486	0	2.17685	0	0	16.0237	0	0	0	0	35.7265	1.22534	110.424	0	5.28842	0	1.89088		5.34649	4.99311	19.8048	18.1413	-1.88919	0.312752	-0.333333	0.590343		0.484098	0.327212	8.62504	6.01885	-4.15516	0.662683	-0.142857	0.622592
homolactic fermentation	7837.42	3714.33	3890.6	10761.3	1978.1	5343.9	7898.67	7188.05	8535.54	10169.9	15726.4	5684.73	8982.16	8244.44	5837.75	5729.23	5186.19	5080.58	4609.64	5367.17	4069.83	6003.63	8392.23	2226.55	4511.21	1990.06		9218.75	1208.5	4532.25	984.17	1.02434	0.013986	0.809524	0.085899		5917.75	1153.5	5301.76	183.993	0.158578	1	0	0.740179
glycolysis III (from glucose)	9422.14	5020.13	5051.41	13058.5	2409.78	7013.99	16432.9	9084.02	12796	11467.8	17169.8	8164.2	11161.8	12918.9	6432.66	6960.94	6219.53	5788.12	6688.22	6114.91	4615.08	7681.89	10959.8	3144.9	6100.09	2850.59		11823.2	1114.71	5892.06	1256.41	1.00478	0.004662	0.904762	0.083332		8344.12	1875.23	6367.4	171.333	0.390057	0.730769	0.142857	0.622592
superpathway of arginine and polyamine biosynthesis	1588.68	764.95	340.928	1132.46	471.345	1936.1	809.954	902.763	1000.78	1379.32	1689.72	800.865	3279.2	672.447	805.2	1471.08	526.288	989.023	409.361	435.19	615.377	1232.76	870.557	452.545	121.872	302.508		1389.3	341.909	599.271	164.588	1.21308	0.034965	0.714286	0.24313		1006.34	220.676	772.69	167.554	0.381163	0.5338	0.238095	0.63231
superpathway of L-arginine, putrescine, and 4-aminobutanoate degradation	0	0	0	25.5937	0	9.48771	0	0	0	21.2699	0	0	0	0	7.09489	0	0	0	238.813	0	0	4.25491	0	0	0	0		3.03855	3.03855	0.709152	0.709152	2.09922	1	0	0.640473		5.01163	3.68148	40.9846	39.5826	-3.03173	0.930479	-0.0476191	0.622592
L-ornithine biosynthesis II	6597.2	3638.13	3303.44	8597.54	1628.37	4889.46	7699.84	5321.93	5686.28	8086.53	11121.8	4736.21	7827.55	6991.9	4149.05	5054.79	4765.18	4038.73	3547.69	3848.36	3187.09	5948.27	7525.83	2040.93	3578.08	1851.12		7110.31	822.829	4021.89	922.295	0.82204	0.0512821	0.666667	0.129952		5193.43	959.088	4233.97	232.447	0.294676	0.730769	0.142857	0.622592
L-arginine biosynthesis I (via L-ornithine)	7863.91	3774.47	3909.82	10088	1884.36	5749.3	6911.95	6443.96	8039.97	8888.09	13597.3	6181.38	8932.98	6756.97	4865.52	5212.06	4791.6	4677.84	3422.61	4366.21	3592.79	5884.07	8498.27	2298.16	3582.01	2079.13		8405.81	965.006	4322.4	1001.45	0.959553	0.013986	0.809524	0.085899		5740.26	1056.37	4555.97	252.796	0.333356	0.5338	0.238095	0.622592
L-arginine biosynthesis II (acetyl cycle)	8458.87	4142.59	4052.83	10917.1	2037.59	6180.75	7505.47	6886.06	7579.02	9217.75	14271.4	6699.68	9592.73	7396.37	5268.89	5295.79	5073.9	4949.91	3652.6	4433.64	3963.38	6226.48	8934.49	2318.72	3772.2	2136.16		8806.14	1003.26	4558.57	1061.26	0.949927	0.013986	0.809524	0.085899		6185.03	1146.69	4779.12	258.927	0.372035	0.5338	0.238095	0.622592
chorismate biosynthesis I	8503.03	4478.3	4524.66	10900	2165.88	6426.4	16078.1	7244.05	10634	10045.1	14774	7052.18	10003.1	13095	5923.73	6317.56	5424.72	5345.28	6556.37	5034.17	4370.95	6948.4	9237.15	2592.23	5436.35	2524.2		10406.8	1067.93	5184.88	1065.48	1.00514	0.004662	0.904762	0.083332		7582.34	1784.13	5766.97	243.777	0.394829	0.835664	0.0952381	0.622592
L-arginine degradation II (AST pathway)	0	0	0	0	1.11111	0	1.11111	0	0	19.4589	0	0	0	0	0	0	0	0	0	18.3821	0	49.8767	0	2.242	0	1.30435		2.77984	2.77984	8.90384	8.20314	-1.67943	0.256731	-0.333333	0.610148		0.31746	0.20492	3.06368	3.06368	-3.27062	0.846414	0.0714286	0.622592
biotin biosynthesis I	1066.66	1183.1	1111.56	3537.96	705.392	396.796	3539.45	949.093	4215.47	1074.43	2791.73	3626.47	1484.82	725.563	1180.18	1175.47	280.274	231.873	595.952	2261.49	488.336	1309.81	3960.52	341	2537.78	360.197		2123.94	532.821	1499.61	600.922	0.502159	0.294872	0.380952	0.594112		1648.7	498.699	954.208	311.626	0.788957	0.365967	0.333333	0.622592
superpathway of branched chain amino acid biosynthesis	8849.51	4751.52	4388.3	12547.4	2180.61	7858.39	8746.93	7152.5	11806.4	10994.6	16593.2	6789.53	10165.7	8036.01	6154.6	5585.67	5573.46	5470.02	4152.35	5693.39	4384.01	6700.73	10246.4	2358.66	4985.7	2311.73		10219.7	1288.08	5164.55	1222.54	0.984641	0.013986	0.809524	0.085899		7046.09	1319.01	5438.25	275.247	0.373681	0.5338	0.238095	0.622592
Calvin-Benson-Bassham cycle	11477.3	6217.14	4519.03	16015.9	3034.19	6409.76	14714.6	9326.78	13110.2	11423.6	20420.4	10723.3	11994.6	12772.4	7402.24	7502.85	6750.04	6671.34	5200.62	7128.9	5607.81	6774.69	11749.9	2700.1	5872.33	2280.65		12824.5	1354.73	5830.92	1395.03	1.1371	0.00815851	0.857143	0.083332		8912.57	1940.1	6776	343.437	0.395408	0.945221	-0.0476191	0.622592
L-carnitine degradation I	0	0	0	11	1.85238	4	1.30841	0	0	4.70235	0	0	0	0	5.30816	0	0	0	113.298	20.7177	0	2.55536	0	1.86	0	0		0.671765	0.671765	0.735893	0.473998	-0.13154	0.629081	-0.142857	0.984807		2.5944	1.50418	23.2207	18.3109	-3.16194	0.65214	-0.166667	0.622592
catechol degradation to &beta;-ketoadipate	0	0	0	0	0	0	0	0	0	11.4973	0	0	0	0	0	0	0	0	0	0	0	72.7821	0	0	0	0		1.64248	1.64248	12.1304	12.1304	-2.88468	0.909583	-0.0476191	0.559244		0	0	0	0	0	1	0
L-citrulline biosynthesis	193.952	251.755	313.489	511.293	44.2143	166.063	1668.87	351.296	183.597	659.134	1765.53	174.195	424.339	254.405	375.316	176.225	164.131	330.823	195.661	751.194	148.713	260.468	1958.26	232.465	278.676	135.461		544.643	213.104	502.341	292.16	0.116644	0.445221	0.285714	0.963885		449.949	210.339	332.225	91.0376	0.4376	0.945221	-0.0476191	0.740179
coenzyme A biosynthesis I (prokaryotic)	6224.8	2880.9	3618.59	7756.97	1412.06	5371.93	5446.06	5104.16	10278.2	8734.46	12504.6	4893.25	6156.16	4721.11	4636.92	5117.65	3743.43	4216.36	3548.58	4232.42	2997.28	5982.36	6929.72	2003.09	3832.56	1799.47		7484.57	1158.31	3924.08	862.978	0.931565	0.0512821	0.666667	0.14892		4673.04	815.945	4249.23	234.704	0.137163	0.628205	0.190476	0.74778
superpathway of coenzyme A biosynthesis III (mammals)	7959.1	4291.58	4245.81	10800.9	2055.96	6033.87	14787.2	7153.24	11001.2	8991.14	13506.9	6948.95	8893.65	11680	5224.14	5601	4495.11	4863.32	5683.05	4820.11	3549.57	6328.77	9015.54	2450.38	5214.29	2178.25		9739.29	916.798	4789.47	1068.28	1.02395	0.013986	0.809524	0.083332		7167.77	1662.67	5114.46	191.951	0.486944	0.730769	0.142857	0.622592
superpathway of adenosylcobalamin salvage from cobinamide I	6767.76	3191.59	3318.73	7769.6	1570.68	5288.67	5848.79	5052.29	5156.46	4341.06	7491.96	5334.77	6947.69	5274.08	2670.86	2846.7	3177.06	3523.22	2496.78	2772.09	3000.33	3962.71	7327.64	1345.46	2886.83	1501.53		5656.9	426.261	3337.42	893.828	0.761279	0.034965	0.714286	0.134617		4822.26	834.317	2914.45	152.557	0.726485	0.0734266	0.619048	0.622592
reductive acetyl coenzyme A pathway I (homoacetogenic bacteria)	493.944	305.535	183.515	938.948	121.358	330.946	158.998	164.269	912.201	562.446	848.241	248.594	536.179	354.489	95.1829	752.39	1051.54	155.247	284.165	829.99	525.263	183.535	556.533	160.523	36.2199	299.226		518.06	108.145	293.55	85.4208	0.819513	0.137529	0.52381	0.366503		361.892	107.505	528.086	163.44	-0.545215	0.835664	-0.0952381	0.622592
colanic acid building blocks biosynthesis	4425.51	2831.32	2595.69	8390.25	1410.27	1933.83	9298.15	4308.11	11431.8	2769.64	7099.77	4459.21	4640.45	5659.91	3623.35	2493.1	1964.66	2196.12	2203.82	4083.61	2624.23	2381.72	7057.54	1491.1	4029.8	1488.72		5766.98	1068.71	3178.85	864.416	0.859311	0.034965	0.714286	0.284433		4412.14	1201.69	2760.78	357.23	0.676406	0.5338	0.238095	0.622592
superpathway of aromatic amino acid biosynthesis	8875.23	4706.02	4768.86	11529.4	2278.18	6950.33	16331	7576.19	10816.5	10720.5	15505	7440.03	10454.5	13443.9	6178.52	6557.68	5668.71	5604.47	6723.31	5340.69	4578.61	7385.97	9784.46	2698.58	5531.4	2626.01		10850.9	1101.05	5434.17	1137.91	0.997687	0.004662	0.904762	0.083332		7919.87	1810.79	6012.23	228.477	0.397576	0.730769	0.142857	0.622592
L-lysine biosynthesis I	6651.78	3630.48	2668.25	8076.57	1435.35	4188.69	8794.9	6045.83	7284.38	6293.29	11954.9	5764.62	8371.87	7646.59	4455.85	4958.74	3733.11	3873.54	4093.59	3990.47	3497.19	4115.78	6209.12	2175.45	2906.43	1821.64		7623.07	804.022	3454.27	648.835	1.14199	0.004662	0.904762	0.083332		5063.72	1060.59	4184.22	184.341	0.275239	0.945221	0.0476191	0.655848
D-arabinose degradation I	844.039	820.79	644.62	2456.76	284.058	529	2905.01	1369.8	1907.6	613.171	1113.7	513.362	1854.64	570.758	503.667	840.303	909.118	365.44	558.858	1387.84	633.916	1056.76	2933.71	682.742	1875.27	399.027		1134.72	226.121	1263.57	395.288	-0.155172	0.945221	-0.0476191	0.866919		1212.04	388.944	760.871	151.074	0.671714	0.730769	0.142857	0.622592
nitrate reduction I (denitrification)	0	0	0	0	0	0	0	0	0	0	16.343	0	0	0.664416	0	0	0	163.216	0	0	0	0	0	0	0	1.31788		2.42963	2.32079	0.219647	0.219647	3.46748	0.699188	0.119048	0.574783		0	0	27.2026	27.2026	-34.663	0.354539	-0.166667	0.622592
superpathway of purine nucleotides de novo biosynthesis II	890.839	925.943	857.311	1051.07	406.241	2839.47	1643.63	1455.73	921.535	833.147	2741.87	648.315	1765.13	932.992	780.651	1448.81	342.752	1495.33	1070.43	1272.05	487.805	1599.7	1054.57	723.703	728.918	465.373		1328.39	277.511	843.345	174.487	0.655482	0.180653	0.47619	0.435427		1230.64	301.523	1068.34	180.538	0.204047	1	0	0.75465
glucose degradation (oxidative)	0	0	0	19.8714	0	5.75163	0	0	0	13.1826	0	0	0	0	5.82028	0	0	0	0	0	0	86.2514	0	0	0	0		1.88322	1.88322	14.3752	14.3752	-2.93231	0.909583	-0.0476191	0.559244		3.66043	2.82068	0.970046	0.970046	1.91589	0.699188	0.119048	0.622592
dTDP-&beta;-L-rhamnose biosynthesis	8893.65	4780.43	4466.91	13089.8	2327.51	3859.56	9910.66	7701.19	11738.4	9784.92	15359.5	8148.34	7174.54	8082.27	6172.28	4902.5	4420.02	5209.68	4207.19	5513.33	4139.2	5581.02	10259.1	2191.8	5727.28	1996.74		9712.73	1108.28	4982.52	1240.55	0.963001	0.0221445	0.761905	0.085899		6761.22	1478.27	5070.83	295.863	0.415061	0.945221	0.0476191	0.622592
enterobacterial common antigen biosynthesis	16.1976	0	0	70.3487	2.11363	9.65547	2.47895	32.6121	0	24.9697	44.6249	0	0	0	6.69525	0	0	12.7803	197.489	38.2224	0	205.923	0	4.43364	0	0		14.6009	7.21457	35.0594	34.1804	-1.26374	0.80698	0.0952381	0.66557		14.3992	9.5914	42.5311	31.5264	-1.56253	0.717238	-0.142857	0.622592
fatty acid &beta;-oxidation I (generic)	0	0	0	35.6506	5.70979	14.9229	3.91247	0	0	35.8587	0	0	0	0	10.0699	0	0	0	297.031	39.1945	0	493.41	0	5.62553	0	2.90183		5.12267	5.12267	83.6563	81.956	-4.02951	0.256731	-0.333333	0.543028		8.5994	4.93752	57.7159	48.2626	-2.74666	0.763775	-0.119048	0.622592
superpathway of fatty acid biosynthesis initiation (E, coli)	7704.45	4057.18	4008.18	11161.8	2150.28	5830	8872.9	7746.15	8744.16	10059.3	15277.6	7511.81	8538.57	7696.57	6162.91	4766.93	4069.79	4605.05	4182.19	5160.73	3719.2	6085.86	9346.68	2049.84	4698.36	2250.68		9367.75	1039.09	4691.77	1117.98	0.99757	0.0221445	0.761905	0.085899		6254.97	1194.62	4824.6	312.945	0.374595	0.835664	0.0952381	0.622592
mixed acid fermentation	6980.29	3481.64	3483.5	10030.9	1674.62	3943.78	8979.97	6303.28	10574	9126	12787.7	5212.94	7506.34	7600.28	5052.19	5163.89	4475.57	3974.54	3933.44	4578.63	3564.48	6227.87	8255.91	1886.21	4373.28	1928.23		8444.36	981.777	4372.66	1021.96	0.949477	0.0221445	0.761905	0.085899		5510.68	1195.48	4529.71	211.68	0.282811	0.835664	-0.0952381	0.656469
superpathway of tetrahydrofolate biosynthesis and salvage	3334.66	2217.65	2939.82	8002.96	934.641	5274.83	8355.17	4032.54	9350.44	4539.96	6681.66	1938.81	4215.8	3640.25	2997.6	2858.52	2508.3	2388.8	2776.7	3151.25	2032.68	4377.97	7014.89	1322.06	4251.12	1325.44		4914.21	908.756	3387.36	917.215	0.536797	0.445221	0.285714	0.519086		4437.11	1084.73	2780.2	118.069	0.674432	0.365967	0.333333	0.622592
superpathway of fucose and rhamnose degradation	1303.87	460.012	628.701	3731.61	490.622	682.521	3593.62	1285.06	2589.22	1295.32	2159.58	998.561	1901.33	1283.82	1165.89	1240.22	1194.83	634.301	824.738	1547.23	950.119	1128.7	3196.23	577.372	1915.64	320.43		1644.7	219.426	1348.08	431.831	0.286914	0.294872	0.380952	0.665274		1555.85	554.372	1101.2	132.369	0.498623	0.730769	-0.142857	0.656469
fucose degradation	2063.48	1632.94	649.339	3921.82	877.33	666.094	4087.02	1956.6	1907.6	826.243	1182.11	2924.94	2928.58	3504.02	994.243	840.303	1893.11	700.872	886.64	1387.84	1202.49	1056.76	2933.71	682.742	1875.27	449.446		2175.73	372.276	1366.74	371.768	0.670762	0.180653	0.47619	0.388376		1985.43	557.424	1117.17	181.986	0.829606	0.628205	0.190476	0.622592
superpathway of hexuronide and hexuronate degradation	3919.67	1337.89	1549.75	6090.06	808.246	1774.36	4204.55	2039.24	3958.02	5235.06	8343.85	2650.38	3035.92	2866.15	2911.12	2256.17	1785.38	2185.55	1209.91	3181	1456.42	1754.48	4985	840.263	1943.57	709.959		4018.37	820.495	1948.28	639.331	1.04441	0.0221445	0.761905	0.250773		2812.07	736.301	2254.85	294.706	0.318601	1	0	0.675023
D-galactarate degradation I	490.661	264.068	341.489	2002.32	1.996	2614.96	1142.6	342.044	2154.32	381.234	975.409	226.417	427.715	142.335	278.45	157.661	102.018	208.094	104.471	1252.54	96.6133	307.885	1414.37	50.587	1297.45	72.0205		664.21	268.199	539.821	261.231	0.299159	0.365967	0.333333	0.849893		979.728	373.557	350.539	182.447	1.48281	0.180653	0.47619	0.622592
galactitol degradation	226.454	62.7172	53.9052	192.801	77.6955	42.5341	84.1151	261.334	164.703	251.96	521.037	191.219	228.532	81.9785	192.563	375.072	190.916	96.8731	107.34	60.2602	358.188	131.892	37.0774	12.6499	0	194.325		242.966	51.7939	122.355	56.3223	0.989677	0.137529	0.52381	0.369989		105.746	27.5761	170.504	46.3021	-0.689202	0.294872	-0.380952	0.622592
gallate degradation II	0	0	0	0	0	0	0	0	0	9.14151	0	0	0	0	0	0	0	0	0	0	0	22	0	0	0	1.2		1.30593	1.30593	3.86667	3.63196	-1.56601	0.498895	-0.190476	0.63438		0	0	0	0	0	1	0
gallate degradation I	0	0	0	0	0	0	0	0	0	10.9249	0	0	0	0	0	0	0	0	0	0	0	24.129	0	0	0	1.2		1.5607	1.5607	4.22151	3.98632	-1.43556	0.498895	-0.190476	0.656309		0	0	0	0	0	1	0
superpathway of N-acetylglucosamine, N-acetylmannosamine and N-acetylneuraminate degradation	2942.11	1074.68	842.673	2829	524.619	784.978	800.448	1557.01	1664.48	1169.06	4416.87	2758.8	2917.03	1058.95	1045.91	1494.21	1643.13	1744.18	614.417	1273.47	1074.62	421.477	1911.48	799.194	575.381	484.815		2220.31	457.817	877.828	228.586	1.33875	0.0221445	0.761905	0.129952		1399.79	388.544	1302.55	172.047	0.103865	0.628205	-0.190476	0.8735
D-glucarate degradation I	186.04	86.2516	1.99561	118.646	3.98404	0	45.2542	97.4869	72.8121	80.6591	333.093	107.961	200.718	121.547	53.5251	6.57102	0	208.094	0	92.1407	96.6133	236.636	199.728	15.2838	0	4.82462		144.897	35.1913	92.181	42.6204	0.652485	0.294872	0.380952	0.559244		63.1674	26.8435	60.0551	33.197	0.0728934	0.942742	0.0476191	0.954214
superpathway of D-glucarate and D-galactarate degradation	490.661	264.068	341.489	2002.32	1.996	2614.96	1142.6	342.044	2154.32	381.234	975.409	226.417	427.715	142.335	278.45	157.661	102.018	208.094	104.471	1252.54	96.6133	307.885	1414.37	50.587	1297.45	72.0205		664.21	268.199	539.821	261.231	0.299159	0.365967	0.333333	0.849893		979.728	373.557	350.539	182.447	1.48281	0.180653	0.47619	0.622592
gluconeogenesis I	8451.22	4563.37	4313.95	12014.3	2205.83	6355.68	12610.4	7739.67	11011.4	10660.3	15531.4	7055.11	9787.34	10611.9	5766.77	6165.09	5618.8	5105.32	5350.71	5529.79	4153.8	7072.42	9751.45	2599.28	5206.09	2356.21		10342.4	1040.09	5189.87	1157.1	0.994806	0.00815851	0.857143	0.083332		7216.41	1503.57	5589.42	148.168	0.368583	0.730769	0.142857	0.622592
glucose and glucose-1-phosphate degradation	9524.58	4894.1	4608.13	11484.3	2091.57	5439.26	14118.9	8317.49	10675.2	9489.01	16118.2	7224.67	10310.6	11547.6	5794.87	6644.16	6166.56	5433.49	6051.77	5314.19	4852.12	7333.63	9474.01	3065.35	4858.19	2546.22		10526.1	1082.73	5354.92	1072.58	0.975036	0.00815851	0.857143	0.083332		7451.54	1636.04	5900.84	201.636	0.336619	0.945221	-0.0476191	0.622592
superpathway of &beta;-D-glucuronosides degradation	4330.59	2168.88	1466.03	7172.08	1168.53	1682.57	5532.26	2568.46	6985.65	5211.47	8818.23	3876.5	3400.43	4759.46	3358.23	2580.35	2193.45	2255.19	1761.58	3430.42	2005.66	1926.91	4800.36	1057.73	2140.52	786.793		5088.6	820.897	2119.66	581.406	1.26343	0.013986	0.809524	0.085899		3360.13	883.916	2596.54	273.981	0.371931	0.835664	-0.0952381	0.653045
GABA shunt	414.423	171.235	155.923	1840.37	38.3689	275.159	1157.75	356.316	848.292	792.216	2058.37	222.375	792.856	426.212	374.482	444.857	152.761	293.69	689.877	1310.15	94.8205	482.463	938.824	323.131	591.568	162.09		785.234	231.694	432.149	126.922	0.861593	0.294872	0.380952	0.485598		579.032	252.744	544.303	169.564	0.0892327	0.628205	-0.190476	0.935003
L-ornithine biosynthesis I	7485.15	3915.54	3812.44	10470.4	1782.12	5687.93	7454.39	6283	8144.87	8691.06	13226	5615.44	8900.45	6934.24	5055.47	4288.39	4650.97	4330.32	3570.38	3984.34	3789.86	5533.66	8346.99	2141.98	4067.3	1872.46		8256.44	950.321	4292.04	979.184	0.943857	0.013986	0.809524	0.085899		5801.14	1102.46	4313.31	210.23	0.427541	0.5338	0.238095	0.622592
glycogen degradation I	9795.45	4269.49	5763.67	14655.7	1326.46	5627.79	15259.7	8028.45	13571	6408.14	16917	6217.27	11165.6	5720.99	4889.66	5954.03	5799	5644.48	5465.56	6850.86	4178.53	5851.06	13275.5	3258.62	6541.67	2613.64		9718.35	1624.28	5953.16	1586.77	0.707054	0.101399	0.571429	0.352806		8099.75	2007.35	5767.26	263.714	0.489991	0.835664	0.0952381	0.622592
glycogen biosynthesis I (from ADP-D-Glucose)	11166.8	5770.73	5285.65	14386.4	2590.56	6284.29	16065.3	9740.28	11135.5	12119.2	19684.6	8927.93	11777.6	13825.1	7066.88	7717.93	7430.06	6420.56	7023.28	6346.1	5606.49	8482.24	11399.8	3341.58	5749.32	2941.98		12458.6	1347.54	6253.58	1311.11	0.994389	0.00815851	0.857143	0.083332		8792.81	1927.29	7000.8	221.264	0.328805	0.730769	-0.142857	0.622592
superpathway of glycol metabolism and degradation	0	0	0	21.0407	1.59955	6.65853	3.97415	0	0	19.4401	0	0	0	0	5.53542	0	0	0	3.9612	60.6741	0	30.7809	0	4.40109	0	1.88654		2.77715	2.77715	6.17808	4.97118	-1.15355	0.256731	-0.333333	0.669705		4.75327	2.87536	11.6951	9.84383	-1.29892	1	0.0238095	0.661518
glycolysis I (from glucose 6-phosphate)	8888.49	4774.04	4547.63	12497.9	2316.99	6585.2	14932.9	8241.95	10572.8	11142.3	16233.2	7680.03	10214.9	12197	6077.31	6387.16	5747.65	5438.71	6044.99	5701.11	4285.17	7272.09	10177.9	2709.69	5611.62	2499.78		10897.5	1071.2	5426.05	1200.92	1.00602	0.004662	0.904762	0.083332		7791.87	1727.96	5899.49	137.276	0.40138	0.730769	0.142857	0.622592
superpathway of glycolysis and the Entner-Doudoroff pathway	895.906	653.06	1607.04	4886.43	317.142	424.274	5705.39	1119.06	4592.91	1998.01	3831.32	1520.01	1311.88	938.226	1394.05	1289.39	197.401	1482.38	918.907	3397.04	610.421	1646.27	4675.5	908.021	1617.41	515.72		2187.35	544.201	1662.22	634.342	0.396066	0.445221	0.285714	0.66557		2069.89	852.585	1446.53	434.816	0.516962	1	0	0.695672
superpathway of glycolysis, pyruvate dehydrogenase, TCA, and glyoxylate bypass	0	0	0	92.2787	16.0607	31.0362	11.316	0	0	84.4673	0	0	0	0	25.2699	0	0	0	686.903	177.59	0	1029.76	0	24.9878	0	8.44417		12.0668	12.0668	177.199	170.558	-3.87626	0.256731	-0.333333	0.539598		21.5274	12.5552	148.294	111.365	-2.78422	0.763775	-0.119048	0.622592
superpathway of glycerol degradation to 1,3-propanediol	44.5379	36.5461	120.189	35.5808	24.2355	21.4388	51.2678	0	27.6419	278.462	49.7296	22.8943	58.5875	20.6839	75.9414	17.3805	17.8701	4.43032	13.5712	93.4988	116.18	42.3959	118.146	10.5169	0	49.5026		65.4284	36.2519	56.1236	20.749	0.221311	1	-0.0238095	0.908831		47.6852	12.7138	37.1154	15.3504	0.361523	0.234266	0.428571	0.726453
3-phenylpropanoate and 3-(3-hydroxyphenyl)propanoate degradation to 2-hydroxypentadienoate	0	0	0	0	0	0	0	0	0	8.4	0	0	0	0	0	0	0	0	0	0	0	0	0	0	0	0		1.2	1.2	0	0	30.1604	0.440401	0.142857	0.559244		0	0	0	0	0	1	0
heme b biosynthesis I (aerobic)	12.405	7.50476	23.5132	23.8218	5.29912	15.3177	28.1578	25.8568	3.05516	31.1756	139.127	6.29262	19.7742	16.3354	5.87331	13.693	6.33931	79.4189	138.931	22.6926	0	238.385	19.3649	14.4217	0	13.4092		34.5167	17.8378	47.5967	38.2959	-0.463568	0.352449	0.333333	0.85097		16.5742	3.32093	44.4913	21.992	-1.42458	0.835664	-0.0952381	0.622592
heme b biosynthesis V (aerobic)	65.3224	42.8767	32.5066	71.201	5.29912	33.3712	23.7329	89.8135	21.8645	28.0927	130.642	8.45691	16.1671	88.7004	40.936	263.123	7.41642	350.951	157.045	31.2337	19.2245	255.139	39.176	35.8911	0	26.8917		54.8196	17.9718	62.7205	38.9053	-0.194245	0.945221	0.0476191	0.915574		39.1871	8.7113	141.784	57.4901	-1.85525	0.365967	-0.333333	0.622592
heme b biosynthesis II (oxygen-independent)	65.3224	42.8767	32.5066	71.201	1.77396	33.3712	23.7329	89.8135	21.8645	28.0927	130.642	8.45691	16.1671	88.7004	40.936	263.123	7.41642	350.951	157.045	31.2337	19.2245	255.139	39.176	35.8911	0	26.8917		54.8196	17.9718	62.7205	38.9053	-0.194245	0.945221	0.0476191	0.915574		38.6835	9.04593	141.784	57.4901	-1.87391	0.365967	-0.333333	0.622592
superpathway of hexitol degradation (bacteria)	521.307	190.584	163.408	604.882	153.34	137.939	253.208	605.073	480.678	686.148	1402.69	463.226	590.591	234.24	431.448	917.572	473.639	271.179	282.309	199.249	701.254	348.849	125.354	43.3126	0	438.661		637.521	138.763	276.238	110.396	1.20656	0.0734266	0.619048	0.24313		289.238	72.6555	429.233	106.444	-0.569502	0.180653	-0.47619	0.622592
L-histidine degradation I	360.628	295.77	851.592	1365.75	34	174	1650.88	417.727	1462.45	458.034	1414.44	196.321	832.151	299.611	210.715	414.642	222.918	211.746	576.976	1038.31	99.8707	261.15	1570.68	545.773	440.459	148.112		725.819	198.613	511.008	223.029	0.506264	0.445221	0.285714	0.627829		676.088	237.305	445.885	132.787	0.600539	0.835664	0.0952381	0.635983
L-histidine biosynthesis	6871.85	3589.23	3553.22	8980.6	1551.93	5331.28	7140.92	6018.11	9816.25	7344.32	9705.03	5092.27	7886.76	6194.12	4113.16	3898.23	4465.67	3732.85	3272.53	3377.45	3182.17	5208.6	8177.95	1820.78	3852.31	1876.22		7436.7	691.297	4019.67	980.881	0.887583	0.034965	0.714286	0.085899		5288.43	968.953	3809.98	183.623	0.473057	0.365967	0.333333	0.622592
L-methionine biosynthesis I	2400.14	560.527	690.887	4841.13	650.503	703.233	3032.31	1996.29	1859.62	966.426	2944.26	2488.1	1267.89	2486.76	1480.46	1055.77	1657.84	1833.39	1296.34	1004.03	1303.38	1359.51	2783.44	408.56	1427.15	511.304		2001.33	266.85	1298.89	348.186	0.623682	0.234266	0.428571	0.358793		1839.82	625.01	1387.97	134.901	0.406587	0.730769	-0.142857	0.677053
L-methionine biosynthesis III	2719.74	896.318	771.25	5688.77	634.716	1000.1	3012.02	2084.1	9682.83	10772.7	11891.3	2520.73	1373.35	2383.44	4554.15	2867.82	2022.23	3385.95	1766.52	4062.57	1451.9	3286.08	3142.87	1232.42	1966.15	588.12		5815.48	1777.74	1944.59	440.676	1.58043	0.137529	0.52381	0.244905		2103.27	701.466	3109.87	451.514	-0.56422	0.180653	-0.47619	0.622592
L-isoleucine biosynthesis I (from threonine)	9108.89	4710.72	4635.51	12920.5	2318.35	7816.94	8947.05	7347.05	11806.1	11336.7	17626	7553.64	10240.2	8232.2	6313.67	5919.4	5776.64	5696.52	4292.95	6061.73	4476.63	6799.72	10497.2	2681.91	5049.92	2426.42		10591.7	1353.65	5321.98	1226.24	0.992901	0.013986	0.809524	0.085899		7208.28	1348.76	5676.82	290.863	0.344572	0.5338	0.238095	0.622592
superpathway of (Kdo)2-lipid A biosynthesis	396.121	58.6752	165.349	83.8873	67.4646	30.9945	476.633	832.928	1333.17	432.984	91.6483	256.314	0	291.473	587.666	148.16	62.844	525.214	452.613	301.346	172.281	346.053	414.031	14.5365	46.5334	233.365		462.646	177.238	204.466	65.026	1.17804	0.365967	0.333333	0.484481		182.732	67.9085	346.307	86.255	-0.922322	0.180653	-0.47619	0.622592
ketogluconate metabolism	0	0	0	24.999	0	0	0	58.4538	0	7.08693	13.8725	0	0	0	11.8786	0	0	0	0	27.2297	0	0	0	3.5344	0	0		11.3447	8.10437	0.589067	0.589067	4.26745	0.256731	0.333333	0.513838		3.57129	3.57129	6.51805	4.57401	-0.867995	0.498895	-0.190476	0.731931
lactose and galactose degradation I	206.515	0	7.76125	65.6686	39.9054	29.4621	24.1193	308.072	48.5783	141.607	111.625	23.0416	111.529	51.7129	263.409	94.0681	34.1157	58.5064	62.3987	305.192	45.3576	133.6	33.6153	220.32	0	9.75605		113.738	36.1447	73.7747	35.1264	0.624516	0.294872	0.380952	0.591565		53.3474	26.7892	136.282	47.7562	-1.3531	0.0734266	-0.619048	0.622592
L-leucine degradation I	0	0	0	0	0	0	0	0	0	0	0	0	0	0	0	0	0	0	0	0	0	76.4424	0	0	0	2.06897		0	0	13.0852	12.6759	-33.6072	0.139854	-0.333333	0.519086		0	0	0	0	0	1	0
lipid A-core biosynthesis (E, coli K-12)	0	0	0	0	1.59223	0	1.85666	0	0	4.06838	0	0	0	0	0	0	0	0	0	18.7771	0	1.98686	0	2.12571	0	0		0.581197	0.581197	0.685429	0.433874	-0.23798	0.629081	-0.142857	0.951689		0.492698	0.319341	3.12952	3.12952	-2.66717	0.846796	0.0714286	0.622592
phospholipases	256.3	0	0	196.35	13	0	0	0	0	0	570.5	0	0	83.7	0	0	31	42.4	150	0	16	210.34	79.1	53.36	0	32.15		93.4571	80.3765	65.1583	31.1785	0.520355	0.29287	-0.357143	0.857424		66.5214	41.8149	37.2333	23.7633	0.837224	1	0	0.710291
superpathway of lipopolysaccharide biosynthesis	0	0	0	0	6.71139	0	8.27774	0	0	17.7845	0	0	0	0	0	0	0	0	0	73.4334	0	8.78637	0	7.36888	0	0		2.54065	2.54065	2.69254	1.71272	-0.0837718	0.629081	-0.142857	0.991356		2.1413	1.39273	12.2389	12.2389	-2.51491	0.846796	0.0714286	0.622592
superpathway of S-adenosyl-L-methionine biosynthesis	3146	734.906	953.226	6127.83	819.163	1050.59	4047.04	2586.05	3148.89	1749.3	4788.59	3171.68	1763.86	3239.82	2254.73	1694.87	2170.77	2518.13	1805.13	1653.03	1664.13	2093.56	3639.22	663.795	1971.35	694.283		2921.17	394.254	1787.72	448.308	0.708421	0.137529	0.52381	0.262727		2411.25	792.084	2016.11	142.877	0.258206	0.730769	-0.142857	0.750201
methanogenesis from acetate	747.887	464.453	337.97	1396.46	232.31	511.668	269.745	308.184	1277.45	1010.05	1236.55	370.845	873.488	602.215	252.505	1080.98	1578.66	268.397	423.932	1409.33	876.075	380.038	819.235	301.171	58.6502	505.087		811.254	148.992	490.043	127.996	0.727246	0.180653	0.47619	0.359943		565.785	153.307	835.635	243.085	-0.56262	0.628205	-0.190476	0.622592
superpathway of methylglyoxal degradation	0	0	0	25.8939	1.66382	7.65951	2.48235	0	0	24.0012	0	0	0	1.19101	6.89357	0	0	0	4.93935	38.2516	0	37.2815	0	3.39366	0	2.3559		3.59889	3.40452	7.17184	6.05079	-0.994792	0.41541	-0.261905	0.721144		5.38566	3.56924	8.34742	6.10199	-0.632209	1	-0.0238095	0.75465
methylgallate degradation	0	0	0	0	0	0	0	0	0	0	0	0	0	0	0	0	0	0	0	0	0	22	0	0	0	0		0	0	3.66667	3.66667	-31.7718	0.354539	-0.166667	0.519086		0	0	0	0	0	1	0
superpathway of L-homoserine and L-methionine biosynthesis	3483.31	902.719	1083.14	6638.26	938.733	1140.77	4453.79	2914.29	2921.49	1584.84	4548.53	3518.35	2032.37	3643.14	2186.59	1651.74	2374.69	2560.39	1900.07	1563.06	1854.33	2079.36	4060.2	644.174	2097.09	776.598		3023.29	378.875	1918.62	502.548	0.656046	0.180653	0.47619	0.300886		2662.96	853.108	2039.42	163.514	0.384869	0.730769	-0.142857	0.673768
NAD salvage pathway III (to nicotinamide riboside)	14.6424	0	0	291.387	1.9984	7.99331	1.99979	149.467	0	21.1074	60.5112	0	0	0	5.99574	69.3552	0	571.544	263.488	32.7476	0	359.089	0	3.7153	0	0		33.0122	21.1676	60.4673	59.7274	-0.873156	0.80698	0.0952381	0.77111		45.4315	41.0413	157.188	91.9706	-1.79073	0.222081	-0.428571	0.622592
NAD de novo biosynthesis II (from tryptophan)	0	0	0	0	0	0	0	0	0	0	0	0	0	0	0	0	0	0	0	0	0	31.8757	0	0	0	0		0	0	5.31262	5.31262	-32.3068	0.354539	-0.166667	0.519086		0	0	0	0	0	1	0
lipid IVA biosynthesis (E, coli)	593.859	695.451	865.328	1730.21	329.202	427.51	1831.01	1434.44	5860.68	532.517	1914.68	2182.29	970.679	437.222	722.86	662.194	131.72	575.731	645.053	1057.97	172.3	519.103	1798.95	554.239	1432.4	325.67		1904.64	704.693	800.443	268.087	1.25065	0.137529	0.52381	0.436463		924.652	230.816	632.588	121.687	0.547644	0.628205	0.190476	0.622592
methylerythritol phosphate pathway I	8252.94	4412.3	4451.92	11742.6	2213.53	6304.03	13259.7	7160.17	12045	10641.6	15537.6	7387.89	9551.21	11009	5809.29	6308.1	5596.83	5215.01	5635.54	5382.63	4051.66	7178.38	9633.89	2633.19	5428.82	2302.14		10476	1088.68	5204.68	1153.7	1.00921	0.013986	0.809524	0.083332		7233.86	1538.76	5657.9	155.116	0.354499	0.835664	0.0952381	0.622592
pentose phosphate pathway (non-oxidative branch) I	11788.1	6093.06	5809.38	15886.3	2889.22	7379.21	18632.7	10609.1	12615.3	12837.5	19934.3	9909.53	12185.7	15241.8	7557.03	8289.47	7437.26	7038.01	7374.24	7512.72	5778.56	9075.41	13094.5	3972.2	6439.05	3273.49		13333.3	1276.5	6938.86	1486.48	0.942263	0.0221445	0.761905	0.083332		9782.56	2194.67	7534.79	168.583	0.376645	0.945221	-0.0476191	0.622592
O-antigen building blocks biosynthesis (E, coli)	7670.93	3956.72	3715.61	10240.6	1842.89	4121.79	10174.1	6719.62	7622.06	8185.23	13051.7	6452.53	6974.6	8410.58	5192.97	4681.08	4054.46	4526.77	4241.4	4264.37	3572.7	5196.77	8277.33	1951.14	4482.74	1900.31		8202.33	854.459	4230.16	973.518	0.95532	0.0221445	0.761905	0.085899		5960.37	1276.05	4493.51	166.77	0.40756	0.835664	-0.0952381	0.622592
superpathway of L-arginine and L-ornithine degradation	0	0	0	25.5937	0	9.48771	0	0	0	21.2699	0	0	0	0	7.09489	0	0	0	238.813	0	0	4.25491	0	0	0	0		3.03855	3.03855	0.709152	0.709152	2.09922	1	0	0.640473		5.01163	3.68148	40.9846	39.5826	-3.03173	0.930479	-0.0476191	0.622592
superpathway of ornithine degradation	223.698	80.1018	49.0599	33.1219	115.363	1397.8	41.9792	54.985	136.33	89.4505	11.4795	126.026	932.644	72.9247	150.121	162.553	93.4454	84.8177	176.781	39.6581	84.1466	194.379	44.655	56.1991	4.42865	15.3239		203.406	122.586	66.522	28.1185	1.61246	0.294872	0.380952	0.557019		277.303	188.388	117.896	21.8428	1.23395	0.730769	-0.142857	0.652791
ectoine biosynthesis	50.9933	0	40.1121	0	28.6397	0	104.004	361.842	429.321	155.047	0	78.6162	0	171.664	7.47957	52.0371	30.6361	71.5241	96.8192	0	0	111.286	113.166	0	14.8285	13.9465		170.927	63.6998	42.2046	22.2997	2.01791	0.218204	0.428571	0.300886		31.9641	14.3878	43.0827	15.3355	-0.430654	0.468879	-0.261905	0.729103
TCA cycle IV (2-oxoglutarate decarboxylase)	46.4732	37.8126	34.6807	151.151	24.1838	70.033	34.8308	24.2973	0	313.086	205.073	10.4628	100.849	36.1818	49.5351	12.2016	0	0	963.369	117.333	20.4971	926.988	17.4628	43.6178	0	40.7186		98.5642	44.7886	174.881	150.565	-0.827236	0.886248	0.0714286	0.72906		57.0236	16.6045	190.406	155.662	-1.73945	0.720617	0.142857	0.622592
pyruvate fermentation to propanoate I	805.008	567.646	1288.24	2078.43	48.8654	539.26	2516.49	956.231	2553.02	874.514	2568.54	461.955	1460.41	640.356	646.864	520.031	224.014	460.151	656.825	1529.29	218.511	533.282	2542.14	797.631	1627.04	323.794		1359.29	331.557	1007.07	369.586	0.432696	0.294872	0.380952	0.632213		1120.56	337.568	672.862	182.981	0.735842	0.365967	0.333333	0.622592
heterolactic fermentation	568.568	380.319	484.967	1013.5	104.535	190.921	498.817	596.499	855.869	1312.13	1915.2	202.446	793.706	483.278	389.015	770.378	129.014	890.811	509.787	938.963	193.71	968.758	1555.16	555.125	141.554	278.416		879.876	216.204	615.453	225.651	0.515651	0.365967	0.333333	0.587114		463.089	111.837	604.661	129.466	-0.384837	0.445221	-0.285714	0.624462
Bifidobacterium shunt	2082.97	724.523	409.936	793.66	88.1285	196.133	361.141	796.634	663.282	4974.28	1986.09	638.425	1854.71	643.667	327.76	1340.98	1190.23	1372.26	750.882	751.281	170.929	1527.21	1315.9	798.483	103.079	344.197		1651.01	596.488	709.967	247.356	1.21753	0.234266	0.428571	0.436463		665.213	255.452	955.565	168.821	-0.522537	0.234266	-0.428571	0.622592
superpathway of (R,R)-butanediol biosynthesis	26.095	0	0	17.5333	276.132	0	0	46.9351	0	44.0169	9.75716	1459.73	0	39.9706	19.312	11.1706	4.15363	17.411	0	96.2466	0	38.3842	15.5984	61.7098	0	6.66518		228.629	205.33	20.3929	10.1225	3.48687	0.514483	0.238095	0.559244		45.68	38.6161	24.7156	14.6246	0.88614	0.607022	-0.190476	0.743653
acetylene degradation (anaerobic)	3587.04	1643.97	2528.54	7175.21	1361.58	5270.25	9769.03	5117.91	3297.64	12522.8	17552.1	2660.6	5647.89	8070.48	6893.67	5875.17	4845.41	3611.11	5759.84	5340.31	2997.1	7621.99	4784.12	1885.97	3935.61	1950.83		7838.49	2046.96	3862.6	881.26	1.021	0.101399	0.571429	0.3354		4476.52	1177.52	5387.59	450.802	-0.267262	0.365967	-0.333333	0.671572
L-lysine fermentation to acetate and butanoate	130.982	96.746	97.3481	93.3914	31.3311	115.773	277.568	133.187	36.9405	336.258	704.958	98.3989	284.82	115.885	141.563	327.225	132.42	82.7607	121.458	350.665	39.8091	135.644	222.54	188.295	0	62.5831		244.35	86.661	108.145	35.9201	1.17598	0.365967	0.333333	0.436463		120.448	28.6974	192.682	47.0675	-0.677805	0.137529	-0.52381	0.622592
purine nucleobases degradation I (anaerobic)	1515.35	520.107	559.36	2625.78	0	418.003	1322.09	2703.18	2686.17	976.667	3632.55	650.942	1044.55	445.344	1053.11	1148.07	846.307	632.093	766.865	1581.21	592.938	770.018	1806.49	502.812	1173.06	363.285		1734.2	471.395	868.102	219.636	0.998334	0.234266	0.428571	0.369989		994.386	337.197	1004.61	138.534	-0.0147571	0.5338	-0.238095	0.981853
protocatechuate degradation I (meta-cleavage pathway)	0	0	0	0	0	0	0	0	0	0	0	0	0	0	0	0	0	0	0	0	0	24.5143	0	0	0	0		0	0	4.08571	4.08571	-31.9279	0.354539	-0.166667	0.519086		0	0	0	0	0	1	0
formaldehyde assimilation III (dihydroxyacetone cycle)	80.8288	42.5239	409.504	171.993	28.1046	38.8732	990.087	125.001	29.44	324.334	627.451	25.2812	75.6974	34.1505	301.972	269.944	18.7678	10.7884	254.991	329.445	147.393	690.543	1266.2	12.9705	258.849	372.903		177.336	84.9057	458.144	186.967	-1.36931	0.234266	-0.428571	0.435427		251.702	133.159	197.651	58.7887	0.348759	0.945221	0.0476191	0.799541
octane oxidation	1791.93	1070.96	694.977	3657.4	622.33	980.315	1755.97	1637.45	2013.81	4982.82	8935.22	1624.3	2305	2041.94	2889.63	2522.5	2400.36	1290.06	1403.62	2435.24	1729.88	1480.66	2455.5	672.615	1226.51	618.362		3362.93	1027.7	1363.92	282.356	1.30196	0.0512821	0.666667	0.313266		1510.56	398.714	2156.9	266.217	-0.513881	0.137529	-0.52381	0.622592
reductive TCA cycle I	23.6295	0	15.693	249.428	40.5096	71.0341	63.1119	23.8085	94.6564	231.396	716.784	31.5785	233.885	27.0955	37.1689	216.959	67.2851	1126.07	646.55	680.719	0	804.939	132.62	380.039	0	30.8088		194.172	93.7784	224.734	130.11	-0.210885	0.830094	0.0952381	0.915574		66.2008	32.0011	462.459	175.044	-2.8044	0.0512821	-0.666667	0.622592
3-phenylpropanoate degradation	0	0	0	0	0	0	0	0	0	4.36746	0	0	0	0	0	0	0	0	0	0	0	16.8671	0	0	0	0		0.623922	0.623922	2.81119	2.81119	-2.17174	0.909583	-0.0476191	0.590343		0	0	0	0	0	1	0
glycolysis V (Pyrococcus)	330.547	0	0	0	49.4049	0	22.4812	1747.52	0	0	0	0	0	7.49741	838.825	0	0	0	0	0	142.477	0	0	0	0	0		250.717	249.469	23.7461	23.7461	3.4003	0.699188	0.119048	0.590343		57.4905	46.0516	139.804	139.804	-1.28201	0.5414	0.190476	0.701463
adenosylcobalamin biosynthesis II (aerobic)	0	0	0	0	0	0	0	0	0	39.7604	0	0	0	0	0	0	0	0	0	0	0	225.535	0	0	0	0		5.68006	5.68006	37.5892	37.5892	-2.72634	0.909583	-0.0476191	0.559244		0	0	0	0	0	1	0
superpathway of L-lysine, L-threonine and L-methionine biosynthesis I	1782.14	1074.54	1504.86	1384.06	998.696	775.878	2259.14	3544.45	1985.94	2333.72	3545.58	4168.31	2107.43	2229	1944.96	1938.29	1406.71	2160.82	1977.44	1331.32	1132.15	1985.79	2658.54	993.849	500.822	929.614		2844.92	332.883	1366.79	325.931	1.05759	0.013986	0.809524	0.085899		1397.05	192.22	1793.26	138.55	-0.360201	0.180653	-0.47619	0.622592
incomplete reductive TCA cycle	1318.86	1167.89	2549.55	4747.99	171.825	908.329	5111.94	2846.53	10283.4	1653.8	4348.95	1602.74	2312.07	1057.84	1217.78	1676.76	440.125	1114.99	1108.9	3313.52	347.458	1260.88	5463.3	1200.75	3027.76	700.445		3443.62	1210.31	2000.1	788.577	0.783855	0.294872	0.380952	0.559244		2282.34	734.684	1478.68	400.897	0.626206	0.628205	0.190476	0.622592
superpathway of N-acetylneuraminate degradation	2785.68	1463.64	1788.26	4805.63	308.051	1478.3	2140.32	2782.17	3291.74	2349.05	6295.79	1310.84	4174.11	2305.24	2058.18	2351.91	2194.86	2043.11	1533.29	2540.56	1629.99	1167.26	3865.94	1376.87	1431.86	993.994		3215.56	613.493	1744.32	433.704	0.882409	0.0734266	0.619048	0.264934		2109.98	532.094	2120.32	140.263	-0.00704906	0.5338	-0.238095	0.986399
hexitol fermentation to lactate, formate, ethanol and acetate	1797.7	888.702	1930.02	3447.88	192.043	885.197	3430.85	1953.55	5208.2	1428.86	3783.99	768.013	2819.67	1216.27	630.868	1590.31	1082.85	1283.75	879.941	1992.3	665.277	1182.31	4088.99	1305.55	2212.98	765.864		2454.08	600.875	1703.49	527.168	0.526687	0.294872	0.380952	0.559244		1796.06	479.206	1243.33	201.321	0.530617	0.5338	0.238095	0.622592
myo-inositol degradation I	111.185	6.7916	36.6325	27.0306	0	29.7602	16.7451	124.531	92.0298	141.981	63.8865	73.5431	108.26	37.6094	48.0969	45.708	720.311	81.7982	48.244	81.325	124.377	64.7496	147.478	119.037	9.59775	19.6894		91.6916	13.723	80.8215	23.7128	0.18205	0.835664	0.0952381	0.796015		32.5921	13.9823	170.914	110.093	-2.39067	0.0221445	-0.761905	0.622592
phosphopantothenate biosynthesis I	3300.4	1612.64	2136.5	3423.42	609.664	4073.94	3161.16	3071.42	7645.67	5649.91	5092.08	2012.85	3584.78	2156.54	2030.93	2210.81	1946.58	2724.62	1293.14	1972.23	1854.06	3381.84	3863.62	1011.28	2393.63	1020.2		4173.32	777.316	2254.11	486.79	0.888642	0.101399	0.571429	0.242979		2616.82	457.872	2029.72	188.719	0.366534	0.294872	0.380952	0.622592
superpathway of coenzyme A biosynthesis I (bacteria)	3843.66	1864.4	2468.49	4330.99	739.405	4524.38	3639.2	3317.67	8509.48	6213.25	6435.01	2523.97	4013.57	2554.36	2180.19	2579.99	2293.31	3041.43	1645.43	2394.22	2050.69	3927.35	4468.83	1209.05	2719.08	1118.6		4795.33	865.608	2582.27	568.557	0.892992	0.101399	0.571429	0.23052		3058.65	531.706	2355.76	188.078	0.3767	0.294872	0.380952	0.622592
pentose phosphate pathway	607.709	460.509	1129.11	3546.14	245.791	253.877	3946.64	799.824	3344.57	1279.33	2519.5	212.2	826.503	658.975	940.229	1088.62	150.789	1028.23	574.401	2862.04	383.551	1175.87	3538.15	639.092	1075.03	344.067		1377.27	428.027	1192.63	489.784	0.207671	0.730769	0.142857	0.869887		1455.68	603.544	1107.38	379.145	0.394539	0.945221	0.0476191	0.746943
peptidoglycan biosynthesis I (meso-diaminopimelate containing)	7949.72	4319.08	4346.01	10979.3	2059.81	6248.3	11083.3	7824.5	10678.5	9454.45	14192.5	7018.77	9438.95	9134.89	5478.59	6092.96	5164.91	4745.71	4952.34	5130.84	3724.62	6737.01	9209.17	2737.27	4878.24	2428.91		9677.52	876.835	4952.54	1066.03	0.96647	0.00815851	0.857143	0.083332		6712.22	1309.6	5260.89	193.776	0.351482	0.730769	0.142857	0.622592
superpathway of phospholipid biosynthesis I (bacteria)	8832.96	4729.81	4625.47	12243.3	2331.95	6742.84	16847.3	8734.5	9449.18	11001.8	16368.4	7732.45	9826.89	13628.6	6431.37	6716.37	5658.07	5554.91	6975.88	5628.54	4279.28	7764.28	9987.95	2690.21	5537.12	2598.4		10963.1	1147.57	5476.21	1198.21	1.00141	0.0221445	0.761905	0.083332		8050.53	1907.04	6160.86	254.908	0.385952	0.835664	0.0952381	0.622592
superpathway of polyamine biosynthesis II	186.573	211.4	116.414	92.3326	45.9463	158.171	89.0263	261.241	61.9141	164.827	330.11	152.996	374.467	131.635	274.894	127.957	137.968	265.211	128.796	104.15	133.416	238.489	83.5061	154.468	32.914	70.7132		211.027	42.9436	118.918	29.8584	0.827464	0.180653	0.47619	0.33148		128.552	22.3355	173.163	31.003	-0.429775	0.294872	-0.380952	0.622592
superpathway of polyamine biosynthesis I	946.037	437.653	179.461	608.759	381.72	1758.12	433.566	502.578	535.962	780.718	921.182	450.149	2506.4	366.369	454.879	960.856	305.839	591.688	221.057	230.244	346.176	749.147	462.671	254.396	62.0536	167.456		866.193	283.044	340.317	99.472	1.34781	0.034965	0.714286	0.354129		677.902	201.017	460.761	115.739	0.55706	0.628205	0.190476	0.622592
polyisoprenoid biosynthesis (E, coli)	1417.21	1622.68	2352.28	3940.66	318.792	2451.2	4182.68	2120.73	9348.76	2185.39	3537.72	2074.96	2247.75	1448.71	1819.46	1808.25	586.976	1658.93	1663.96	2588.86	857.404	1976.76	4368.64	1377.05	2972.48	1237.99		3280.57	1038.65	2131.72	539.347	0.621929	0.234266	0.428571	0.559244		2326.5	521.449	1687.74	261.851	0.46307	0.730769	0.142857	0.622592
ppGpp metabolism	1222.99	1340.8	1870.19	3000.83	678.359	623.708	9778.75	2019.86	8529.35	1615.18	3177.11	4016.21	1338.01	7068.61	1461.45	1100.57	458.153	1404.55	3696.82	1821.55	1145.25	830.59	3488.4	906.824	3404	856.002		3966.33	1061.17	1771.85	531.542	1.16255	0.0734266	0.619048	0.311633		2645.09	1227.6	1657.18	448.581	0.674584	0.945221	0.0476191	0.662571
superpathway of L-alanine fermentation (Stickland reaction)	0	90.0687	0	0	31.8421	0	0	0	0	459.203	47.6321	71.7074	209.02	0	31.7005	359.028	38.228	66.2039	40.3624	64.4525	0	0	67.6417	0	20.8728	0		112.509	64.2465	14.7524	11.1135	2.93102	0.244114	0.380952	0.435792		17.4158	12.9128	99.9959	52.134	-2.52147	0.0331061	-0.714286	0.622592
protocatechuate degradation II (ortho-cleavage pathway)	31.5988	0	36.8155	0	0	0	15.9471	92.8541	0	26.8467	45.2749	0	0	29.6492	7.95986	149.65	0	0	0	0	0	60.7117	25.8271	0	0	15.6999		27.8035	12.7804	17.0398	9.75928	0.706363	0.547803	0.214286	0.659469		12.0516	6.15568	26.2683	24.7105	-1.12409	0.80698	0.0952381	0.700744
glycolysis IV	11576.3	6019.2	6032.38	16333.6	2920.82	8124.19	19173.2	11309.2	15106.3	13856.4	22012.1	10121.9	13659.1	15028.4	8035.52	8685.64	7906.36	7032.18	7891.87	7994.78	5925.55	9048.25	13444.8	3992.74	7214.51	3387.56		14441.9	1443.58	7168.9	1514.96	1.01044	0.004662	0.904762	0.083332		10025.7	2246.5	7924.39	215.58	0.339325	0.835664	0.0952381	0.622592
CMP-3-deoxy-D-manno-octulosonate biosynthesis	767.195	809.55	853.649	1660.44	372.262	1032.59	1723.78	1694.78	5463.8	577.581	1969.99	2232.56	1302.23	471.772	788.006	731.407	200.69	595.045	633.873	1048.07	193.092	532.702	1760.11	593.816	1311.93	322.047		1958.96	635.833	785.616	251.222	1.31819	0.137529	0.52381	0.359943		1031.35	186.455	666.182	113.684	0.630549	0.137529	0.52381	0.622592
formaldehyde assimilation I (serine pathway)	1053.3	806.323	599.988	1205.08	108.427	418.79	1148.54	946.697	942.982	906.865	2082.24	359.247	856.844	952.044	533.171	919.788	763.783	560.61	305.371	867.161	539.183	543.365	2271.32	379.627	330.009	252.766		1006.7	196.339	719.378	313.939	0.484817	0.137529	0.52381	0.590343		762.922	154.592	658.314	95.3738	0.212758	0.5338	0.238095	0.721082
photorespiration	0	0	0	0	15.2571	0	15.8237	0	0	54.3879	0	0	0	0	0	0	0	0	0	168.243	0	20.1213	0	27.7259	0	0		7.76971	7.76971	7.97453	5.1382	-0.0375399	0.629081	-0.142857	0.993695		4.44013	2.86676	28.0405	28.0405	-2.65884	0.846796	0.0714286	0.622592
formaldehyde assimilation II (assimilatory RuMP Cycle)	805.357	965.592	21.2634	326.556	27.8027	350.024	453.738	868.345	383.948	889.976	985.01	216.342	345.898	427.204	67.5781	1796.72	444.1	328.021	496.785	225.037	0	561.552	114.592	464.26	272.972	424.974		588.103	118.687	306.392	88.67	0.940693	0.234266	0.428571	0.283192		421.476	135.728	559.706	255.303	-0.409219	0.835664	-0.0952381	0.73529
superpathway of C1 compounds oxidation to CO2	0	0	0	0	0	0	0	0	0	0	0	0	0	0	0	0	0	0	0	0	0	104.633	0	0	0	0		0	0	17.4389	17.4389	-34.0216	0.354539	-0.166667	0.519086		0	0	0	0	0	1	0
folate transformations I	381.282	387.288	947.861	3268.66	4.98999	64.3948	4393.18	210.153	3950.86	468.32	765.834	1930.31	216.683	97.4673	547.313	595.973	14.9633	1097.7	596.305	2280.91	236.956	968.404	3814.8	61.5607	1179.24	251.857		1091.37	532.382	1085.47	575.472	0.00782485	0.945221	-0.0476191	0.994126		1349.67	662.445	855.528	317.62	0.657715	0.835664	-0.0952381	0.685911
Entner-Doudoroff pathway III (semi-phosphorylative)	4939.61	2706.27	1889.53	9073.43	1491.27	2016.49	13517.1	4239.33	3577	6415.72	11264.3	4708.3	4773.03	10235.5	4195.72	3755.75	3109.9	2454.04	4714	3713.69	2573.79	3048.39	5739.43	1029.09	3883.3	1242.95		6459.01	1159.79	2919.49	716.508	1.1456	0.0221445	0.761905	0.129952		5090.53	1726.74	3657.18	324.904	0.477082	0.835664	-0.0952381	0.655848
C4 photosynthetic carbon assimilation cycle, NADP-ME type	7.46457	0	4.98343	80.9167	14.6847	35.5415	19.8951	7.47446	32.4024	102.668	253.726	9.95699	81.4108	8.69387	11.8063	73.931	52.5703	596.574	280.696	258.78	0	368.566	42.0587	186.687	0	9.85185		70.9045	33.6768	101.194	60.8599	-0.513173	0.830094	0.0952381	0.771893		23.3552	10.561	212.393	89.3237	-3.18492	0.034965	-0.714286	0.622592
L-lysine biosynthesis II	611.585	146.775	381.682	133.395	729.169	79.2518	356.499	2597.04	870.399	1473.83	220.234	3379.94	420.645	519.658	1199.63	794.966	722.226	494.119	300.601	542.092	576.799	510.925	1310.37	728.694	23.9166	544.09		1354.53	456.448	615.799	169.623	1.13727	0.445221	0.285714	0.435427		348.337	94.459	675.606	126.809	-0.9557	0.101399	-0.571429	0.622592
L-lysine biosynthesis III	4191.4	2222.12	3665.29	7434.76	1105.81	5221.71	5694.47	5100.34	10400.1	7880.71	8615.86	2853.07	4529.15	3158.21	3406.16	3747.21	3675.19	2909.04	3201.7	3785.39	2460.64	6150.44	7536.51	1318.13	4290.19	1974.89		6076.78	1098.17	3955.13	1014.34	0.619581	0.137529	0.52381	0.435783		4219.36	809.327	3454.12	142.319	0.288709	0.445221	0.285714	0.622592
superpathway of L-isoleucine biosynthesis I	8262.97	4446.22	4234.03	11936.3	2087.37	6551.6	9436.6	6938.91	11677.4	10200.9	15360.2	6787.76	9424.94	8275.84	5745.68	5723.47	5222.91	5109.32	4307.65	5521.41	4078.06	6466.03	9846.79	2345.45	4952.61	2255.59		9809.42	1137.29	4990.76	1170.05	0.97491	0.013986	0.809524	0.085899		6707.87	1289.23	5271.74	219.791	0.347576	0.628205	0.190476	0.622592
superpathway of L-phenylalanine and L-tyrosine biosynthesis	0	58.5878	0	0	0	0	0	13.6312	11.5584	0	28.8687	0	0	0	9.70136	0	0	0	0	0	0	0	15.5781	0	0	16.8556		7.72261	4.18426	5.40562	3.42279	0.514626	0.935091	0.0476191	0.794004		8.36969	8.36969	1.61689	1.61689	2.37195	1	0	0.659912
superpathway of NAD biosynthesis in eukaryotes	0	0	0	0	0	0	0	0	0	0	0	0	0	0	0	0	0	0	0	0	0	37.9936	0	0	0	0		0	0	6.33226	6.33226	-32.5601	0.354539	-0.166667	0.519086		0	0	0	0	0	1	0
sucrose degradation II (sucrose synthase)	0	0	0	76.3603	0	27.7647	0	0	0	73.0179	0	0	0	0	20.9013	0	0	0	666.252	0	0	638.615	0	0	0	0		10.4311	10.4311	106.436	106.436	-3.35102	0.909583	-0.0476191	0.559244		14.875	10.9685	114.525	110.398	-2.94471	0.930479	-0.0476191	0.622592
folate transformations II (plants)	7299.04	4010.86	3943.16	10141.5	1947.42	5574.59	13649.9	7265.91	9833.84	9103.46	13156.4	6628.26	8559.98	10560.1	5283.39	5410.82	4766.37	4459.3	5459.96	4683.69	3516.59	6351.23	8458.61	2391.28	4916.46	2170.91		9301.14	825.292	4634.18	1000.02	1.00509	0.004662	0.904762	0.083332		6652.36	1536.65	5010.59	173.874	0.408887	0.730769	0.142857	0.622592
&beta;-alanine biosynthesis II	0	0	0	0	0	0	0	0	0	0	0	0	0	0	0	0	0	0	0	0	0	0	0	0	0	1.24971		0	0	0.208285	0.208285	-27.634	0.354539	-0.166667	0.519086		0	0	0	0	0	1	0
superpathway of coenzyme A biosynthesis II (plants)	0	0	0	0	0	0	0	0	0	0	0	0	0	0	0	0	0	0	0	0	0	0	0	0	0	2.49629		0	0	0.416048	0.416048	-28.6322	0.354539	-0.166667	0.519086		0	0	0	0	0	1	0
L-glutamate degradation IV	0	0	0	0	2.84728	0	2.994	8.81313	0	50.4048	169.606	0	0	1.49607	0	0	0	0	14.7418	47.9382	0	3.8471	0	5.50835	0	8.60026		32.9029	23.8091	2.99262	1.47617	3.45873	0.547803	0.214286	0.519086		0.834469	0.538885	10.4467	7.87527	-3.64604	0.662683	-0.142857	0.622592
S-methyl-5-thio-&alpha;-D-ribose 1-phosphate degradation I	0	0	0	0	0	0	0	0	0	12.0058	0	0	0	0	0	0	0	0	0	0	0	0	0	0	0	0		1.71512	1.71512	0	0	30.6757	0.440401	0.142857	0.559244		0	0	0	0	0	1	0
phytate degradation I	0	0	0	0	1.5	0	0	5.64706	0	13.1833	38.7084	0	0	0	0	0	0	0	9.5614	11.6296	0	30.3393	0	0	0	4.55189		8.21982	5.41398	5.81519	4.96082	0.49928	0.683857	0.142857	0.850997		0.214286	0.214286	3.53183	2.24963	-4.04281	0.384608	-0.238095	0.622592
urea cycle	159.996	211.998	266.143	431.061	37.0518	122.122	1465.75	296.39	49.0478	557.211	1493.7	146.314	313.088	213.476	279.351	105.713	137.54	279.738	164.885	482.328	123.527	218.376	1708.72	198.248	236.711	114.415		438.461	185.879	433.332	255.892	0.0169749	0.628205	0.190476	0.993695		384.875	186.126	241.592	56.571	0.671815	0.945221	-0.0476191	0.669733
biotin biosynthesis II	392.943	177.569	101.56	0	351.817	1351.51	109.789	135.818	331.89	0	14.3308	369.942	1341.27	187.277	348.931	382.642	94.8189	175.515	40.4489	33.2011	249.083	455.698	14.3554	67.4631	0	43.7875		340.075	175.267	138.398	73.3608	1.29703	0.567176	0.214286	0.559244		355.027	174.325	179.26	62.6893	0.985878	0.445221	0.285714	0.622592
4-aminobutanoate degradation V	834.93	163.155	165.609	1918.95	356.338	516.777	783.159	541.776	669.625	3389.51	5459.74	822.503	743.247	848.243	1971.99	1138.31	732.547	818.099	552.555	1526.87	753.918	878.679	692.103	241.052	643.388	90.9907		1782.09	719.738	550.022	127.104	1.69601	0.180653	0.47619	0.374455		676.989	230.564	1123.4	220.224	-0.730663	0.137529	-0.52381	0.622592
L-histidine degradation II	247.069	140.292	0	557.391	31.8065	0	105.891	481.66	0	46.9656	655.671	170.373	0	34.9478	230.332	70.1737	0	0	207.457	0	44.4994	77.0863	0	38.316	0	121.029		198.517	99.8203	46.8217	19.0481	2.08401	0.514483	0.238095	0.436463		154.636	74.9998	84.6605	43.974	0.869112	0.508432	0.238095	0.653045
L-histidine degradation III	452.424	384.88	988.849	1618.39	45.0057	222.202	1925.24	499.936	1765.23	548.947	1713.11	210.722	1053.38	379.527	273.431	480.987	280.152	268.969	651.862	1180.52	133.025	288.78	1821.25	646.096	511.281	183.481		881.549	242.025	597.318	257.54	0.561541	0.445221	0.285714	0.590343		805.285	274.66	522.653	145.659	0.623644	0.835664	0.0952381	0.622592
L-glutamate degradation VIII (to propanoate)	0	0	0	6.22484	0	0	0	0	15.9702	0	1.92293	0	0	0	4.83454	10.086	0	0	0	2.74822	10.6301	0	0	0	0	0		2.55616	2.25202	1.77168	1.77168	0.528867	0.699188	0.119048	0.874556		0.889263	0.889263	2.94479	1.63933	-1.72748	0.256731	-0.333333	0.622592
L-lysine biosynthesis VI	7938.52	4335.85	4380.95	11804.8	2075.36	6296.13	9738.2	6711.33	12054.6	10140	15600.6	7016.91	9320.24	8245	5743.81	6202.04	5151.83	4933.84	4477.69	5823.64	4037.61	7035.01	9565.02	2604.43	5458.25	2261.04		9869.81	1182.66	5160.23	1143.15	0.935588	0.034965	0.714286	0.085899		6652.83	1284.76	5388.81	262.663	0.304001	0.730769	0.142857	0.622592
L-isoleucine biosynthesis II	407.157	472.062	1271.67	3098.92	0	147.032	3180.52	383.206	8810.27	365.163	1710.78	200.787	672.593	297.976	365.748	615.51	117.371	146.491	770.239	1873.86	62.733	352.709	3582.5	81.643	2479.24	241.676		1777.25	1188.23	1133.42	618.238	0.648972	0.445221	0.285714	0.771352		1225.34	517.232	648.204	266.551	0.918659	0.628205	0.190476	0.622592
L-isoleucine biosynthesis III	8451.84	4425.76	4143.15	11973.5	2057.86	7076.75	8366.61	6835.63	11273.3	10425.6	15811.4	6506.94	9667.3	7649.2	5825.44	5119.52	5241.8	5235.1	3940.29	5245.4	4153.38	6182.12	9769.89	2141.2	4775.79	2117.68		9738.48	1224.24	4856.68	1172.94	1.00373	0.013986	0.809524	0.085899		6642.21	1263.35	5101.26	253.71	0.380811	0.5338	0.238095	0.622592
L-isoleucine biosynthesis IV	0	0	0	0	0	0	0	0	0	3.36302	0	0	0	0	0	10.4465	0	0	0	16.6132	0	64.5827	0	5.06964	0	2.91029		0.480432	0.480432	12.0938	10.5318	-4.65379	0.190658	-0.380952	0.518781		0	0	4.50994	2.96136	-32.0705	0.139854	-0.333333	0.622592
superpathway of geranylgeranyl diphosphate biosynthesis II (via MEP)	7800.14	4212.91	4187.8	10993	2087.99	5962.94	10111.8	6853.48	11041.7	9780.11	14476.8	6928.17	9137.74	8760.24	5403.39	5983.37	5239.51	4785.19	4631.17	5059.83	3775.17	6789.14	9100.01	2543.76	4797.9	2199.44		9568.32	993.886	4867.57	1085.1	0.975065	0.00815851	0.857143	0.084778		6479.51	1246.43	5183.74	197.509	0.321891	0.835664	0.0952381	0.622592
2-oxobutanoate degradation I	623.823	367.91	1010.63	1812.87	166.058	295.173	2252.68	756.066	1945.53	601.941	1833.55	140.63	1133.17	374.604	572.786	386.031	306.702	128.405	275.814	1389.15	242.144	438.366	2214.22	421.4	1543.07	266.624		969.357	264.917	854.303	336.862	0.18228	0.730769	0.142857	0.872267		932.736	305.961	509.815	185.653	0.871494	0.365967	0.333333	0.622592
fatty acid &beta;-oxidation II (plant peroxisome)	0	0	0	37.3928	6.6575	15.1567	3.93356	0	0	37.1645	0	0	0	0	10.4836	6.07019	0	0	317.443	43.3752	0	543.851	0	5.98609	0	4.61009		5.30921	5.30921	92.4079	90.2951	-4.12145	0.256731	-0.333333	0.539598		9.02009	5.15985	62.8953	51.3366	-2.80174	0.508432	-0.238095	0.622592
fatty acid &beta;-oxidation IV (unsaturated, even number)	0	0	0	29.2517	7.97365	10.6241	2.66587	0	0	27.9378	0	0	0	0	7.98103	0	0	0	274.158	42.9457	0	389.842	0	4.94715	0	0		3.99111	3.99111	65.7982	64.8138	-4.04319	0.498895	-0.190476	0.544747		7.21647	4.00796	54.1808	44.5186	-2.90842	0.763775	-0.119048	0.622592
L-arginine biosynthesis III (via N-acetyl-L-citrulline)	1178.65	1132.83	1617.84	3029.12	372.765	645.086	3141.79	1472.35	7813.73	1529.38	3237.27	794.106	1549.79	929.968	1033.58	863.395	686.786	736.68	1046.42	2205.74	933.608	1661.37	3439.71	1045.83	2302.28	653.972		2475.23	939.239	1672.79	428.013	0.565302	0.945221	0.0476191	0.622407		1588.3	414.975	1095.43	230.112	0.535978	0.445221	0.285714	0.622592
toluene degradation IV (aerobic) (via catechol)	0	0	0	0	0	0	0	0	0	12.0427	0	0	0	0	0	0	0	0	0	0	0	50.8274	0	0	0	0		1.72038	1.72038	8.47124	8.47124	-2.29985	0.909583	-0.0476191	0.587114		0	0	0	0	0	1	0
toluene degradation V (aerobic) (via toluene-cis-diol)	0	0	0	0	0	0	0	0	0	0	0	0	0	0	0	0	0	0	0	0	0	54.6913	0	0	0	0		0	0	9.11521	9.11521	-33.0856	0.354539	-0.166667	0.519086		0	0	0	0	0	1	0
toluene degradation I (aerobic) (via o-cresol)	0	0	0	15.9625	0	0	0	0	0	25.9594	25.5626	0	0	0	3.49812	0	0	19.8746	0	0	0	151.235	0	23.6446	0	0		7.36029	4.75125	29.1467	24.7211	-1.9855	0.930479	-0.0476191	0.559244		2.28036	2.28036	3.89546	3.24649	-0.772531	0.498895	-0.190476	0.761329
tetrapyrrole biosynthesis I (from glutamate)	2876.01	756.852	993.834	3541.75	1057.08	4403.67	1678.76	1816.45	5856.61	5617.71	9164.78	2858.71	2923.38	1872.92	3272.66	2876.06	2362.79	2250.08	1231.76	2724.73	1665.15	2458.2	1695.95	779.989	1494.25	669.445		4301.51	1021.86	1460.5	269.736	1.55838	0.004662	0.904762	0.129952		2186.85	539.57	2453.02	286.671	-0.165701	0.628205	-0.190476	0.761329
tetrapyrrole biosynthesis II (from glycine)	2341.62	709.755	661.42	3398.97	987.135	4113.53	1540.28	1629.57	3693.26	5619.66	9142.44	2658.74	2592.68	1723.33	3280	2725.07	2058.86	1987.13	1123.53	2752.93	1543.65	2235.28	1519.86	665.474	1396.48	539.811		3865.67	1019.07	1316.76	256.293	1.55373	0.004662	0.904762	0.183194		1964.67	516.994	2321.26	310.034	-0.240617	0.5338	-0.238095	0.715821
peptidoglycan biosynthesis II (staphylococci)	641.129	136.961	242.321	635.786	98.0346	485.022	340.334	682.428	191.59	1984.17	905.537	338.767	1328.13	710.845	141.809	1089.66	1529.53	446.628	643.179	2280.27	0	166.852	570.771	1445.31	0	458.041		877.353	231.718	440.163	222.852	0.995121	0.13308	0.52381	0.44416		368.512	84.912	1021.85	321.18	-1.47139	0.0734266	-0.619048	0.622592
superpathway of L-methionine biosynthesis (by sulfhydrylation)	191.767	740.319	777.042	148.722	643.241	129.832	577.351	156.213	430.615	115.193	1287.13	1961.9	1304.78	694.731	315.177	967.041	130.167	1821.4	940.333	175.249	221.034	1653.37	240.278	875.747	251.599	144.229		850.079	260.745	564.377	243.594	0.59094	0.628205	0.190476	0.590343		458.325	109.575	724.894	266.524	-0.6614	0.445221	-0.285714	0.622592
superpathway of L-methionine biosynthesis (transsulfuration)	3726.96	999.76	1197.49	6987	1011.01	1265.01	4882.72	3122.01	3251.88	1768.83	4959.76	3775.39	2236.59	3978.27	2366.74	1821.46	2519.33	2712.14	2072.94	1724.4	1983.29	2270.88	4381.13	709.707	2283.76	847.785		3298.96	406.792	2079.43	540.943	0.665828	0.180653	0.47619	0.284433		2867.13	900.554	2202.84	161.002	0.380248	0.730769	-0.142857	0.672477
petroselinate biosynthesis	0	0	0	0	5.99373	0	0	0	0	0	0	0	0	0	0	0	0	0	0	0	0	23.9677	0	0	0	0		0	0	3.99461	3.99461	-31.8954	0.354539	-0.166667	0.519086		0.856246	0.856246	0	0	29.6735	0.440401	0.142857	0.622592
sucrose degradation IV (sucrose phosphorylase)	8287.05	4602.74	4404.81	12006.1	2079.05	3533.45	12862.9	7512.09	13354.7	5942.15	11719.7	7643.78	8401.27	10131.7	4790.79	5186.62	5049.03	4690.54	4756.7	4892.59	3808.33	5510.44	10081.8	2475.33	4729.95	2285.15		9243.63	987.874	4815.17	1170.72	0.940873	0.013986	0.809524	0.085899		6825.16	1615.34	4894.38	77.5811	0.479737	0.730769	-0.142857	0.622592
reductive TCA cycle II	0	0	23.1439	11.9619	7.84152	0	0	0	27.2081	0	39.6334	0	0	0	19.8082	25.6181	30.7855	0	0	111.376	19.4525	0	35.6802	29.764	0	0		9.54879	6.31105	14.1495	6.67366	-0.567357	0.625092	-0.166667	0.743571		6.13533	3.36905	31.2646	16.8683	-2.34932	0.153434	-0.47619	0.622592
catechol degradation I (meta-cleavage pathway)	0	0	0	7.45661	0	0	0	0	0	13.7787	15.7011	0	0	0	1.67691	0	0	7.1239	0	0	0	62.2704	0	5.98873	0	0		4.2114	2.72653	11.3765	10.2256	-1.43369	0.930479	-0.0476191	0.625266		1.06523	1.06523	1.4668	1.16409	-0.461509	0.629081	-0.142857	0.853716
catechol degradation III (ortho-cleavage pathway)	0	0	0	0	0	0	0	0	0	14.188	0	0	0	0	0	0	0	0	0	0	0	71.9159	0	0	0	0		2.02685	2.02685	11.986	11.986	-2.56404	0.909583	-0.0476191	0.568951		0	0	0	0	0	1	0
catechol degradation to 2-hydroxypentadienoate II	0	0	0	19.0233	0	7.70146	0	0	0	13.3408	20.2311	0	0	7.38047	5.80793	0	0	16.2449	7.13937	0	0	52.881	0	16.0125	0	0		5.85034	3.09439	11.4822	8.68283	-0.972812	1	0	0.659469		3.81782	2.75667	4.86536	2.62404	-0.349797	0.744603	-0.119048	0.846259
catechol degradation II (meta-cleavage pathway)	0	0	0	18.9217	0	0	0	0	0	18.5678	19.449	0	0	0	4.67024	0	0	9.35711	6.74108	0	0	78.4139	0	7.62493	0	0		5.43098	3.507	14.3398	12.8752	-1.40074	0.930479	-0.0476191	0.629757		2.70309	2.70309	3.46141	1.66254	-0.356747	0.337223	-0.285714	0.869886
meta cleavage pathway of aromatic compounds	0	0	0	0	0	0	0	0	0	13.6214	0	0	0	0	0	0	0	0	0	0	0	61.2305	0	0	0	0		1.94591	1.94591	10.2051	10.2051	-2.39077	0.909583	-0.0476191	0.580542		0	0	0	0	0	1	0
aromatic compounds degradation via &beta;-ketoadipate	0	0	0	0	0	0	0	0	0	14.188	0	0	0	0	0	0	0	0	0	0	0	71.9159	0	0	0	0		2.02685	2.02685	11.986	11.986	-2.56404	0.909583	-0.0476191	0.568951		0	0	0	0	0	1	0
superpathway of cytosolic glycolysis (plants), pyruvate dehydrogenase and TCA cycle	1476.9	1145.77	843.075	4286.72	152.884	184.661	4975.31	2767.87	1116.52	738.058	4189	2357.97	1656.43	927.573	1481.8	1722.88	139.871	1577.48	1707.31	2633.19	456.195	1674.74	4924.33	844.241	1287.02	753.61		1964.78	466.547	1656.69	676.542	0.246062	0.5338	0.238095	0.814788		1866.47	740.108	1543.75	327.697	0.273873	0.628205	-0.190476	0.783253
glycolysis II (from fructose 6-phosphate)	8744.69	4632.17	4043.01	12308.7	2314.84	5824.44	13154.4	7524.17	9462.29	10267.7	16003.1	7682.25	9580.92	11000	5936.02	5795.42	5263.48	5310.38	4839.11	5484.68	4207.04	6024.95	9560.86	2200.95	5200.68	2004.24		10217.2	1077.31	4866.45	1143.43	1.07006	0.00815851	0.857143	0.083332		7288.9	1590.17	5438.18	161.592	0.422578	0.835664	0.0952381	0.622592
pyruvate fermentation to propanoate II (acrylate pathway)	0	46.3616	0	0	16.4706	0	0	0	0	237.775	23.9167	36.3243	108.248	0	16.0067	195.658	19.2505	33.5827	20.3851	32.6079	0	0	34.0599	0	10.4762	0		58.0378	33.2979	7.42268	5.59538	2.96698	0.244114	0.380952	0.435792		8.97602	6.64883	52.9152	28.7028	-2.55953	0.0331061	-0.714286	0.622592
purine nucleobases degradation II (anaerobic)	982.321	799.83	964.326	1891.76	156.495	589.191	1100.57	1039.38	2873.61	1068.5	2498.51	640.076	1992.36	661.147	750.303	806.232	716.919	572.971	810.412	1767.54	492.525	508.635	2331.19	923.744	215.129	388.618		1539.08	343.548	809.974	318.852	0.926123	0.0512821	0.666667	0.385297		926.356	200.553	904.063	176.279	0.0351421	0.628205	0.190476	0.949996
L-glutamate and L-glutamine biosynthesis	11002.7	5735.05	5270.66	15531.1	2726.93	8280.04	18194.1	9488.2	15041.2	13396.6	19098.6	8248.81	12274.6	15523.9	7208.18	7764.99	8199.8	6544.41	7294.51	6419.75	5235.82	9285.84	12752.5	3381.36	6446.15	2956.63		13296	1403.28	6676.39	1533.52	0.993852	0.013986	0.809524	0.084778		9534.36	2147.17	7238.61	280.324	0.397424	0.730769	0.142857	0.622592
adenosylcobalamin biosynthesis I (anaerobic)	27.6041	0	0	534.508	0	175.12	0	0	0	72.7403	1107.92	0	0	20.2243	87.6556	202.084	333.348	547.598	844.117	86.4219	3.23574	192.566	0	0	0	0		171.555	156.385	32.6337	31.9909	2.39423	0.683857	0.142857	0.590343		105.319	75.5115	350.204	121.607	-1.73343	0.0356864	-0.714286	0.622592
L-arabinose degradation III	0	0	0	0	0	0	0	0	0	0	0	0	0	0	0	0	0	0	0	0	0	0	0	0	0	1.25		0	0	0.208333	0.208333	-27.6343	0.354539	-0.166667	0.519086		0	0	0	0	0	1	0
D-arabinose degradation III	0	0	0	0	0	0	0	0	0	0	0	0	0	0	0	0	0	0	0	0	0	17.6058	0	0	0	0		0	0	2.93431	2.93431	-31.4504	0.354539	-0.166667	0.519086		0	0	0	0	0	1	0
3,8-divinyl-chlorophyllide a biosynthesis II (anaerobic)	0	0	0	0	0	13.87	0	0	0	0	0	0	0	0	0	0	0	0	0	0	0	0	0	0	0	0		0	0	0	0	0	1	0			1.98144	1.98144	0	0	30.8839	0.440401	0.142857	0.622592
superpathway of glyoxylate cycle and fatty acid degradation	0	0	0	32.8265	3.74114	12.309	3.64498	0	0	31.7721	0	0	0	0	9.02936	0	0	0	287.662	51.0706	0	457.902	0	6.8436	0	3.10771		4.53887	4.53887	77.9756	75.9934	-4.10262	0.256731	-0.333333	0.539598		7.50309	4.53111	57.9603	46.6486	-2.94951	0.763775	-0.119048	0.622592
2-nitrobenzoate degradation I	0	0	0	0	0	0	0	0	0	0	0	0	0	0	0	0	0	0	0	0	0	18.8958	0	0	0	0		0	0	3.14929	3.14929	-31.5524	0.354539	-0.166667	0.519086		0	0	0	0	0	1	0
L-tryptophan degradation to 2-amino-3-carboxymuconate semialdehyde	0	0	0	0	0	0	0	0	0	0	0	0	0	0	0	0	0	0	0	0	0	18.2564	0	0	0	0		0	0	3.04274	3.04274	-31.5027	0.354539	-0.166667	0.519086		0	0	0	0	0	1	0
2-amino-3-carboxymuconate semialdehyde degradation to 2-hydroxypentadienoate	0	0	0	0	0	6.56716	0	0	0	12.3216	0	0	0	0	0	0	0	0	6.67125	0	0	27.8945	0	0	0	0		1.76022	1.76022	4.64908	4.64908	-1.40119	0.909583	-0.0476191	0.670994		0.938166	0.938166	1.11187	1.11187	-0.245079	0.909583	-0.0476191	0.929104
L-tryptophan degradation IX	0	0	0	0	0	0	0	0	0	0	0	0	0	0	0	0	0	0	0	0	0	26.5697	0	0	0	0		0	0	4.42828	4.42828	-32.0441	0.354539	-0.166667	0.519086		0	0	0	0	0	1	0
GDP-mannose biosynthesis	4905.4	3323.34	3201.34	9309.8	1645.32	4289.01	9209.4	5089.95	11671.2	9616.81	14032.6	4555.15	6590.41	6757.65	5327.04	5133.07	3755.75	3213.75	3937.26	5126.11	2915.01	5707.4	6799.97	2246.81	4440.82	2077.17		8330.53	1341.5	4031.2	793.551	1.0472	0.034965	0.714286	0.109411		5126.23	1133.86	4415.5	363.27	0.215322	0.835664	-0.0952381	0.721082
CDP-diacylglycerol biosynthesis I	9490.2	5132.03	4996.01	13384.4	2523.25	7175.78	18050.5	9696.63	10591.4	11813.8	18187.4	8364.2	11013	14646.3	7130.44	7640.06	6158.47	6114.12	7579.22	6117.49	4554.73	8394.82	10555.3	3106.5	6214.6	2716.51		12044.7	1261.05	5923.75	1261.48	1.02381	0.00815851	0.857143	0.083332		8678.89	2052.43	6789.97	303.825	0.354106	0.945221	0.0476191	0.622592
succinate fermentation to butanoate	214.213	145.218	134.527	156.327	0	152.617	168.949	616.743	99.075	122.291	353.092	95.9176	342.024	68.0843	48.8107	118.282	200.611	149.092	61.5994	85.2074	76.5463	233.286	601.858	70.4729	0	74.3667		242.461	77.016	176.088	90.732	0.461453	0.294872	0.380952	0.703565		138.836	25.0804	110.6	23.4565	0.328024	0.294872	0.380952	0.633619
UMP biosynthesis I	8842.4	4584.38	4565.78	12492.8	2244.76	7533.49	9534.76	7448.44	12736.1	11276.4	17198.1	7448.87	10048.6	8427.17	6385.23	6774.46	5673.92	5250.87	4529.27	6322.98	4224.85	7318.51	10403.7	2908.57	5436.38	2456.26		10654.8	1322.18	5458.04	1224.1	0.965052	0.013986	0.809524	0.085899		7114.06	1332.35	5822.79	341.304	0.288962	0.5338	0.238095	0.622592
TCA cycle II (plants and fungi)	1218.44	1014.24	2324.95	4376.93	150.249	673.952	4370.08	3203.54	9152.41	1520.53	4341.91	2310.57	2025.09	1050.63	1492.54	1480.65	359.155	1252.37	1395.88	2828.36	337.668	1201.57	4726.14	1366.78	2608.81	663.803		3372.1	1048.12	1817.46	663.068	0.891721	0.234266	0.428571	0.518781		2018.41	657.065	1468.16	323.139	0.459207	0.945221	-0.0476191	0.661518
allantoin degradation to glyoxylate II	47.3932	25.9545	3.44432	7.06324	1.32877	0	1.87298	47.5752	8.11044	61.3507	46.4469	1.96089	21.0528	4.61129	36.39	51.8541	6.98851	6.44924	19.1413	50.7601	0.98644	138.722	16.5734	10.888	0	3.7036		27.3012	9.13034	28.4789	22.2002	-0.0609305	0.365967	0.333333	0.991356		12.4367	6.73313	28.5972	8.44528	-1.20127	0.101399	-0.571429	0.622592
inosine 5'-phosphate degradation	7119.92	3536.05	4045.33	9974.33	1497.86	6045.58	9893.32	5836.7	11209.7	7512.9	13915.3	5212.68	9050.45	8244.37	4478.47	5761.87	4138.06	4589.4	4565.28	4969.45	3392.24	5057.22	8723.85	2554.32	4685.4	2136.76		8711.73	1150.53	4424.96	978.94	0.977294	0.013986	0.809524	0.087084		6016.06	1218.59	4750.42	229.503	0.340762	0.730769	0.142857	0.622592
allantoin degradation to glyoxylate III	47.3932	25.9545	3.44432	7.06324	1.85773	0	1.87298	47.5752	8.11044	61.3507	46.4469	15.2609	21.0528	4.61129	36.39	51.8541	6.98851	6.44924	19.1413	50.7601	22.2239	138.722	16.5734	10.888	0	3.7036		29.2012	8.42166	32.0185	21.5975	-0.132879	0.5338	0.238095	0.958202		12.5123	6.71274	28.5972	8.44528	-1.19253	0.101399	-0.571429	0.622592
Rubisco shunt	382.111	120.619	86.5179	76.7214	34.6768	27.9145	276.292	1031.48	731.236	831.198	246.198	124.671	48.8482	333.091	1111.5	69.5519	45.2877	144.716	835.441	258.685	527.654	674.053	258.573	12.9831	20.9477	355.354		478.102	144.663	308.261	108.99	0.633169	0.445221	0.285714	0.559244		143.55	50.7096	410.864	183.965	-1.5171	0.365967	-0.333333	0.622592
2-methylcitrate cycle II	0	0	0	0	1	0	1.24975	0	0	7.15359	0	0	0	0.623759	0	0	0	0	0	20.4282	0	57.3199	0	2.26966	0	1.24545		1.11105	1.01092	10.1392	9.44362	-3.18994	0.41541	-0.261905	0.544932		0.321393	0.20924	3.40469	3.40469	-3.40511	0.846796	0.0714286	0.622592
2-carboxy-1,4-naphthoquinol biosynthesis	136.022	83.462	232.753	215.196	3.04883	32.3344	3.48761	135.361	134.155	181.848	139.401	130.948	314.046	91.7576	114.013	159.373	62.0485	360.158	176.644	263.164	30.8	244.122	225.417	85.1826	49.5796	95.2183		161.074	27.3425	121.72	37.078	0.404158	0.294872	0.380952	0.574783		100.901	36.4338	189.233	43.8046	-0.907232	0.180653	-0.47619	0.622592
superpathway of menaquinol-8 biosynthesis I	245.94	197.017	499.028	547.274	7.90723	78.0455	11.9051	271.655	435.376	347.818	382.939	217.503	487.002	197.289	222.962	299.401	97.7759	397.829	332.266	567.713	64.6886	385.745	605.09	206.462	156.722	176.864		334.226	41.5248	265.929	80.2659	0.329785	0.294872	0.380952	0.590343		226.731	83.7068	319.658	65.011	-0.495547	0.294872	-0.380952	0.622592
superpathway of menaquinol-7 biosynthesis	252.008	199.665	508.011	555.792	8.03841	79.6092	11.9084	275.957	435.483	355.335	388.309	220.268	504.243	201.121	226.12	305.537	100.281	408.91	339.815	578.498	65.3427	395.43	612.899	209.056	157.275	179.138		340.102	42.6465	269.857	81.6239	0.333776	0.294872	0.380952	0.590343		230.719	85.1161	326.527	66.3732	-0.501066	0.294872	-0.380952	0.622592
superpathway of menaquinol-9 biosynthesis	209.621	129.874	48.624	155.329	6.02228	62.3896	7.95939	210.952	155.427	134.326	138.725	40.2277	432.101	145.287	94.5445	249.4	84.413	311.092	295.33	318.604	18.144	353.155	421.043	178.616	0	100.087		179.578	46.2	178.508	71.4274	0.00862535	0.730769	0.142857	0.993695		88.5457	29.443	225.564	44.1575	-1.34904	0.034965	-0.714286	0.622592
superpathway of menaquinol-6 biosynthesis	209.621	129.874	48.624	155.329	6.02228	62.3896	7.95939	210.952	155.427	134.326	138.725	40.2277	432.101	145.287	94.5445	249.4	84.413	311.092	295.33	318.604	18.144	353.155	421.043	178.616	0	100.087		179.578	46.2	178.508	71.4274	0.00862535	0.730769	0.142857	0.993695		88.5457	29.443	225.564	44.1575	-1.34904	0.034965	-0.714286	0.622592
superpathway of demethylmenaquinol-6 biosynthesis I	176.698	98.8891	33.0696	107.726	4.41798	46.4977	5.31506	168.38	104.642	98.2534	95.6897	29.1901	369.408	112.961	70.0292	205.351	68.8064	301.994	244.039	239.119	12.8214	311.122	307.183	135.4	0	80.3428		139.789	41.2309	141.145	56.7391	-0.0139263	0.730769	0.142857	0.993695		67.5162	23.9048	188.223	39.6539	-1.47914	0.034965	-0.714286	0.622592
superpathway of demethylmenaquinol-8 biosynthesis I	217.267	161.91	417.344	422.515	5.989	59.9393	7.95642	229.885	298.428	300.888	281.314	258.605	431.836	163.096	194.484	258.713	82.6107	442.463	283.038	472.555	54.0226	350.222	460.454	159.927	108.814	168.327		280.579	31.0397	216.961	63.4849	0.37097	0.365967	0.333333	0.559244		184.703	67.4362	288.977	60.4776	-0.645749	0.180653	-0.47619	0.622592
superpathway of demethylmenaquinol-9 biosynthesis	176.698	98.8891	33.0696	107.726	4.41798	46.4977	5.31506	168.38	104.642	98.2534	95.6897	29.1901	369.408	112.961	70.0292	205.351	68.8064	301.994	244.039	239.119	12.8214	311.122	307.183	135.4	0	80.3428		139.789	41.2309	141.145	56.7391	-0.0139263	0.730769	0.142857	0.993695		67.5162	23.9048	188.223	39.6539	-1.47914	0.034965	-0.714286	0.622592
superpathway of menaquinol-10 biosynthesis	209.621	129.874	48.624	155.329	6.02228	62.3896	7.95939	210.952	155.427	134.326	138.725	40.2277	432.101	145.287	94.5445	249.4	84.413	311.092	295.33	318.604	18.144	353.155	421.043	178.616	0	100.087		179.578	46.2	178.508	71.4274	0.00862535	0.730769	0.142857	0.993695		88.5457	29.443	225.564	44.1575	-1.34904	0.034965	-0.714286	0.622592
superpathway of menaquinol-11 biosynthesis	234.249	181.877	467.547	502.814	7.24377	72.2298	10.4256	254.775	384.634	328.963	348.305	206.116	473.679	184.417	209.234	283.457	94.0135	391.777	315.243	532.585	60.0718	371.015	551.972	190.315	139.086	166.504		311.556	38.9701	246.494	74.0871	0.337937	0.294872	0.380952	0.590343		210.912	77.669	304.385	61.5301	-0.529254	0.294872	-0.380952	0.622592
superpathway of menaquinol-12 biosynthesis	234.249	181.877	467.547	502.814	7.24377	72.2298	10.4256	254.775	384.634	328.963	348.305	206.116	473.679	184.417	209.234	283.457	94.0135	391.777	315.243	532.585	60.0718	371.015	551.972	190.315	139.086	166.504		311.556	38.9701	246.494	74.0871	0.337937	0.294872	0.380952	0.590343		210.912	77.669	304.385	61.5301	-0.529254	0.294872	-0.380952	0.622592
superpathway of menaquinol-13 biosynthesis	234.249	181.877	467.547	502.814	7.24377	72.2298	10.4256	254.775	384.634	328.963	348.305	206.116	473.679	184.417	209.234	283.457	94.0135	391.777	315.243	532.585	60.0718	371.015	551.972	190.315	139.086	166.504		311.556	38.9701	246.494	74.0871	0.337937	0.294872	0.380952	0.590343		210.912	77.669	304.385	61.5301	-0.529254	0.294872	-0.380952	0.622592
superpathway of geranylgeranyldiphosphate biosynthesis I (via mevalonate)	19.0887	0	4.29432	26.8348	6.15418	23.1448	16.7429	56.7895	31.1952	107.411	63.2682	16.5306	69.8181	70.3604	25.5998	67.5942	18.178	33.1704	48.6967	163.983	0	0	17.4755	130.304	0	13.2374		59.339	11.115	26.8361	20.9273	1.14481	0.072557	0.619048	0.435427		13.7514	3.88251	59.537	22.0974	-2.11421	0.013986	-0.809524	0.622592
partial TCA cycle (obligate autotrophs)	5.99708	0	3.9974	65.7666	13.9323	29.8436	15.9805	5.99654	25.9636	85.4781	213.89	7.99277	67.6584	6.99575	9.48961	60.5949	47.7114	643.786	260.063	220.932	0	350.513	33.9242	169.934	0	7.98065		59.1393	28.4411	93.7253	57.8057	-0.664322	0.830094	0.0952381	0.703565		19.3596	8.58258	207.096	96.5418	-3.41918	0.034965	-0.714286	0.622592
superpathway of heme b biosynthesis from glutamate	30.8055	18.4833	56.5494	58.9596	13.1487	38.0956	68.667	63.2884	7.63087	77.2955	340.074	15.6797	48.9367	40.3111	14.6438	33.9892	15.7847	188.462	296.898	56.0256	0	519.748	47.5962	35.0728	0	32.5412		84.7452	43.5567	105.826	83.1658	-0.320495	0.352449	0.333333	0.894935		40.6727	8.05354	100.967	47.349	-1.31175	0.835664	-0.0952381	0.622592
superpathway of heme b biosynthesis from glycine	0	0	0	28.8858	0	12.0874	3.83107	0	0	29.7865	0	0	0	1.937	4.50177	11.0851	0	0	7.82798	31.1045	0	77.3828	0	6.43414	0	3.66204		4.53193	4.21793	14.5798	12.6062	-1.68578	0.41541	-0.261905	0.590343		6.4006	4.10689	9.08657	4.74876	-0.505527	0.498922	-0.238095	0.75465
glycogen degradation II	11861.1	6143.44	5814.55	15892.6	2770.52	6243.86	17367.1	10452.2	12521	12256.6	20796.3	9459.13	12832.3	14631.7	7602.07	7497.47	7360.35	6681.51	7507.42	6994.39	5696.95	8676.23	12790.5	3427.88	6605.31	2980.72		13278.5	1403.58	6696.26	1489.46	0.98766	0.013986	0.809524	0.084778		9441.88	2121.57	7273.87	147.053	0.376353	0.730769	-0.142857	0.622592
palmitate biosynthesis (type II fatty acid synthase)	9079.72	4952.34	4950.42	13734.8	2399.72	7165.96	10817.1	8617.57	14159.8	12389.4	19968	8357.33	10486.1	8651.82	7465.48	5890.61	5133.14	5628.94	4967.68	6699.73	4495.93	7101.63	11565.3	2664.12	6119.14	2367.64		11804.3	1590.52	5718.96	1394.16	1.04549	0.013986	0.809524	0.085899		7585.72	1475.48	5964.26	391.423	0.346943	0.835664	0.0952381	0.622592
cis-vaccenate biosynthesis	8338.84	4501.85	4360.77	12763.8	2214.95	6512.32	9429.72	8073.77	12425	11368.7	18280.4	7802.6	9575.61	7879.21	6823.57	5271.51	4740.4	5077.36	4451.47	6058.08	4102.28	6456.98	10295.9	2404.04	5582.02	2147.91		10772.2	1425.63	5164.86	1238.61	1.06051	0.013986	0.809524	0.085899		6874.61	1355.31	5403.73	361.244	0.347323	0.730769	0.142857	0.622592
stearate biosynthesis II (bacteria and plants)	582.377	710.808	1480.92	2230.62	87.8046	96.9537	5320.54	1406.63	12564.7	1460.6	3132.96	2710.16	696.464	915.976	1340.87	870.461	450.831	999.083	1979.69	2079.45	720.576	626.581	6041.72	251.234	1551.74	425.784		3269.64	1585.91	1602.94	906.46	1.02841	0.180653	0.47619	0.574783		1501.43	699.632	1286.73	262.443	0.222628	0.730769	-0.142857	0.846666
malonate degradation II (biotin-dependent)	0	0	6.07547	0	23.8737	22.6819	0	37.6923	8.44898	0	0	35.8371	146.081	0	4.83968	22.8217	30.0383	0	0	0	23.873	7.59285	3.90588	0	0	2.62425		32.5799	19.9319	6.33267	3.69278	2.3631	0.508432	0.238095	0.518781		7.51872	4.1565	9.61661	5.45184	-0.355042	0.815798	-0.0952381	0.824088
superpathway of phenylethylamine degradation	0	0	0	20.7653	0	7.76227	0	0	0	17.9691	0	0	0	0	5.89487	0	0	0	162.888	0	0	0	0	0	0	0		2.56702	2.56702	0	0	31.2574	0.440401	0.142857	0.559244		4.07536	2.98882	28.1305	26.9687	-2.78714	0.930479	-0.0476191	0.622592
5-aminoimidazole ribonucleotide biosynthesis I	7541.82	4236.3	4169.1	10842.3	2002.09	5591.1	8280.53	6565.08	11454.6	9190.04	13671.6	6836.55	8831.48	7105.84	5315.37	5677	4904.7	4623.19	3823.4	4700.74	3753.36	6559.66	9417.2	2471.19	4548.31	2149.21		9093.61	1000.59	4816.49	1125.79	0.916871	0.0221445	0.761905	0.085899		6094.74	1129.43	4840.73	260.167	0.332339	0.628205	0.190476	0.622592
5-aminoimidazole ribonucleotide biosynthesis II	7753.14	4551.54	4173.49	10856.1	2042.15	5653.46	8297.24	6941.63	11601.3	9383.96	13791.9	6975.5	9074.2	7420.66	5554.67	5742.33	5067.76	4611.02	3848.04	4653.35	3905.47	6651.25	9373.61	2458.94	4591.34	2242.55		9312.73	976.228	4870.53	1113.26	0.935126	0.013986	0.809524	0.085899		6189.59	1122.29	4912.86	283.798	0.333282	0.628205	0.190476	0.622592
inosine-5'-phosphate biosynthesis I	7248.03	3822.49	3868.7	10126.4	1957.57	6340.91	8188.34	6206.39	11140.3	8798.56	13102.5	6457.08	8841.19	6895.03	4868.53	5608.3	4805.39	4425.02	3654.06	4530.2	3494.95	6436.12	8887.28	2363.71	4514.62	1999		8777.29	973.842	4615.95	1076.18	0.927149	0.034965	0.714286	0.085899		5936.06	1081.07	4648.59	261.221	0.352714	0.5338	0.238095	0.622592
inosine-5'-phosphate biosynthesis II	7375.29	3986.48	3943.68	10285.4	1964.46	6803.77	8501.97	6335.61	11579.2	8875.25	13287.8	6504.32	9163.1	7017	4939.95	5683.7	4892.14	4474.65	3722.87	4647.23	3517.17	6487.09	9134.32	2413.04	4647.74	2031.69		8966.05	1003.94	4705.17	1104.67	0.930224	0.0221445	0.761905	0.085899		6123	1108.67	4726.76	262.438	0.373388	0.5338	0.238095	0.622592
superpathway of guanosine nucleotides de novo biosynthesis II	908.286	1233.03	625.714	2788.97	446.609	2202.31	2686.92	1832.32	1119.2	600.531	2706.73	1002.48	2487.9	695.499	859.636	1222.05	282.892	1241.16	812.029	1619.91	480.567	1271.7	2937.93	530.026	2355.93	477.642		1492.09	323.336	1342.3	436.977	0.152633	0.5338	0.238095	0.869887		1555.98	372.793	1006.28	188.042	0.628789	0.445221	0.285714	0.622592
superpathway of adenosine nucleotides de novo biosynthesis II	907.7	1237.44	623.141	2759.16	444.133	2199.28	2787.32	1843.49	1118.28	600.316	2702.56	998.871	2490.87	702.551	859.993	1230.22	283.175	1238.09	825.213	1610.41	478.514	1270.59	2911.74	533.835	2378.2	479.578		1493.85	323.224	1342.08	435.332	0.154566	0.5338	0.238095	0.869887		1565.45	378.127	1007.85	186.719	0.635298	0.445221	0.285714	0.622592
6-hydroxymethyl-dihydropterin diphosphate biosynthesis I	3022.34	2343.94	2672.8	6696.45	1377.16	4414.83	6827.38	3301.18	8396.99	4816.09	4704.97	5109.23	3496.31	5152.49	2301.64	2129.51	2613.2	2198.07	2767.91	2101.14	1951.03	4097.18	5612.74	1181.46	3709.68	1244.94		4996.75	633.256	2966.17	730.631	0.752389	0.137529	0.52381	0.216151		3907.84	812.355	2351.91	112.527	0.732538	0.101399	0.571429	0.622592
S-adenosyl-L-methionine salvage I	6811.75	3212.13	3306.06	9713.64	1631.63	4878.33	8335.09	6110.18	9847.37	8090.29	12381.5	5636.41	6246.31	7516.08	4631.82	4221.83	4493.43	4199.78	3716.21	3921.77	3286.61	5178.61	7572.02	1807.11	4189.05	1703.66		7975.44	913.934	3956.18	908.543	1.01146	0.013986	0.809524	0.085899		5412.66	1121.84	4197.47	139.58	0.366818	0.730769	0.142857	0.622592
chorismate biosynthesis from 3-dehydroquinate	8495.66	4499.21	4605.03	11247.8	2204.04	6235.27	15947.1	7207.71	11099.1	10275.2	15009.4	7116.34	9829.39	12902.1	5979.63	6355.44	5515.37	5358.45	6497.5	5176.67	4403.48	7025.91	9551.59	2594.25	5518.75	2488.5		10491.3	1082.9	5263.74	1112.42	0.995036	0.004662	0.904762	0.083332		7604.88	1781.83	5813.84	222.91	0.387434	0.945221	0.0476191	0.622592
flavin biosynthesis III (fungi)	2912.95	1623.73	3028.71	5190.78	371.941	2337.78	4490.28	3157.5	8855.2	4225.56	8027.49	3416.79	3715.6	3567.19	2354.19	2542.66	2026.24	2799.25	2874.38	3263.25	833.607	2939.67	5333.86	1407.58	3384.66	1166.98		4995.05	902.798	2511.06	701.264	0.992202	0.034965	0.714286	0.216151		2850.88	619.38	2643.33	176.685	0.109052	0.835664	0.0952381	0.828789
superpathway of salicylate degradation	0	0	0	0	0	0	0	0	0	12.3729	0	0	0	0	0	0	0	0	0	0	0	66.2546	0	0	0	0		1.76756	1.76756	11.0424	11.0424	-2.64323	0.909583	-0.0476191	0.565273		0	0	0	0	0	1	0
2-aminophenol degradation	0	0	0	0	0	0	0	0	0	0	0	0	0	0	0	0	0	0	0	0	0	27.8945	0	0	0	0		0	0	4.64908	4.64908	-32.1143	0.354539	-0.166667	0.519086		0	0	0	0	0	1	0
starch biosynthesis	9073.53	4817.24	4463.42	12004	2152.39	4996.29	12712.6	7997.53	9194.41	10362.2	16015.1	7556.58	9378.16	11389.8	6089.93	5744.43	5603.68	5437.79	5736.25	5202.72	4709.48	6800.13	9350.24	2274.69	4790.37	2300.07		10270.5	1077.34	5037.5	1110.58	1.02773	0.00815851	0.857143	0.083332		7174.2	1546.68	5635.8	123.278	0.348198	0.730769	-0.142857	0.622592
superpathway of menaquinol-8 biosynthesis II	180.989	209.207	604.096	173.426	15.5453	150.879	402.323	254.087	217.577	344.78	760.529	117.262	408.388	261.342	140.926	191.435	65.4763	30.1734	434.433	213.701	77.4696	296.193	127.089	123.328	141.295	113.793		337.709	78.6304	146.528	31.1896	1.20461	0.0512821	0.666667	0.216151		248.066	73.2972	179.357	58.6204	0.46789	0.730769	0.142857	0.661518
superpathway of adenosylcobalamin salvage from cobinamide II	6352.01	3067.76	3176.29	7530.05	1522.01	4436.86	5732.39	4641.71	4873.29	3230.14	6860.83	5267.25	6232.07	5081.57	2566.68	2482.32	2961.46	3267.18	2408.98	2469.41	2890.82	3716.96	7022.26	1132.11	2720.3	1393.32		5169.55	440.086	3145.96	870.352	0.716537	0.0734266	0.619048	0.201319		4545.34	798.681	2692.67	140.565	0.755349	0.0734266	0.619048	0.622592
isoprene biosynthesis I	1133.25	322.032	1097.9	380.875	555.62	3470.5	126.928	621.003	626.16	1249.3	746.445	703.967	3598.41	360.562	654.437	918.037	362.253	856.322	1592.73	1313.98	347.761	1745.12	157.708	712.639	94.5372	1019.32		1129.41	423.727	679.515	256.685	0.732988	0.445221	0.285714	0.574783		1012.44	434.585	949.626	181.492	0.0924095	0.5338	-0.238095	0.927427
superpathway of 5-aminoimidazole ribonucleotide biosynthesis	7753.14	4551.54	4173.49	10856.1	2042.15	5653.46	8297.24	6941.63	11601.3	9383.96	13791.9	6975.5	9074.2	7420.66	5554.67	5742.33	5067.76	4611.02	3848.04	4653.35	3905.47	6651.25	9373.61	2458.94	4591.34	2242.55		9312.73	976.228	4870.53	1113.26	0.935126	0.013986	0.809524	0.085899		6189.59	1122.29	4912.86	283.798	0.333282	0.628205	0.190476	0.622592
palmitoleate biosynthesis I (from (5Z)-dodec-5-enoate)	8788.3	4823.45	4768.13	13323.8	2310.76	7007.31	10436.9	8421.07	13579	11749.5	18969.3	8097.66	10150.5	8339.3	7070.01	5550.8	4927.35	5423.05	4766.93	6406.11	4303.9	6771.1	11206.7	2555.36	5934.63	2286.97		11329.5	1486.75	5509.78	1351.49	1.04001	0.013986	0.809524	0.085899		7351.24	1429.66	5690.71	362.472	0.369379	0.628205	0.190476	0.622592
superpathway of L-cysteine biosynthesis (mammalian)	749.461	342.21	298.028	557.753	85.4741	37.5811	319.576	467.114	338.992	640.123	1387.31	288.396	492.089	428.212	422.319	451.334	299.785	383.911	150.596	227.746	237.233	188.659	834.15	176.611	165.361	204.007		577.462	141.585	301.004	107.116	0.939946	0.034965	0.714286	0.395158		341.441	94.3	322.615	48.0896	0.0818199	0.945221	-0.0476191	0.902231
superpathway of L-cysteine biosynthesis (fungi)	86.9573	219.667	121.444	50.2761	7.26516	23.5981	181.682	70.1846	140.375	49.0034	158.299	72.9751	350.096	273.672	108.759	91.9733	47.1381	182.647	145.595	3.72242	83.052	112.715	107.909	44.918	25.1938	62.2905		159.229	42.9291	72.6796	14.242	1.13148	0.137529	0.52381	0.300886		98.6984	30.2842	96.6392	26.4869	0.0304192	1	0	0.967885
superpathway of putrescine biosynthesis	603.942	175.44	215.457	344.827	288.958	4141.25	1250.95	247.113	301.047	454.305	1221.1	353.059	2113.04	172.195	333.875	835.223	125.619	657.926	288.665	391.479	201.49	387.675	1372.69	165.814	191.838	92.3922		694.551	271.311	401.982	198.196	0.788947	0.234266	0.428571	0.587114		1002.98	541.547	438.798	106.307	1.19266	0.835664	0.0952381	0.622592
L-tryptophan degradation X (mammalian, via tryptamine)	28.4115	3.64245	220.888	134.13	8.33232	20.8521	7.49842	228.187	43.1374	138.668	206.759	29.9049	32.8642	32.9592	81.9816	122.662	17.9435	5.9912	40.886	116.743	30.2371	248.323	80.3858	0	25.4181	254.056		101.783	33.2562	106.403	47.011	-0.0640483	0.835664	0.0952381	0.983223		60.5365	31.8145	64.3678	20.4663	-0.088536	0.730769	-0.142857	0.940313
serotonin degradation	37.7647	4.85321	274.474	0	11.0797	0	0	31.7923	13.0901	182.829	60	8.84753	0	0	108.335	160.888	5.99057	7.97658	54.3109	153.383	40.0752	315.514	15.3864	0	28.9798	302.666		42.3656	24.7478	117.104	60.9806	-1.46682	0.35045	-0.333333	0.518781		46.8816	38.2732	81.814	28.3053	-0.803325	0.131475	-0.52381	0.661518
D-galactose degradation I (Leloir pathway)	8411.66	4219.53	4711.91	12361.4	2054.33	3215.82	9754.42	6655.31	12328.3	10460.3	15038.5	7143.26	8738.01	7729.22	5293.69	5301.62	4970.64	5124.82	4178.42	5959.1	3903.57	6602.16	10805.3	2707.95	5167.29	2301.95		9727.56	1160.84	5248.03	1286.62	0.890302	0.0221445	0.761905	0.117615		6389.87	1443.08	5138.05	236.233	0.314566	0.945221	-0.0476191	0.642286
L-lysine degradation X	0	0	0	17.5436	1.33226	6.3868	1.33252	0	0	6.09961	0	0	0	0	4.78306	0	0	0	162.128	21.711	0	2.45049	0	2.47799	0	0		0.871373	0.871373	0.821413	0.519519	0.0851835	0.629081	-0.142857	0.991356		3.79931	2.445	31.4371	26.3629	-3.04866	0.763775	-0.119048	0.622592
L-arginine degradation XIV (oxidative Stickland reaction)	9.48773	63.7403	13.2869	6.12852	12.5445	21.2487	0	0	0	141.414	0	0	60.4948	0	14.0841	231.163	6.92522	11.3482	0	78.4587	7.03922	136.009	25.3326	0.335855	0	0		28.8441	20.6061	28.1195	21.9436	0.0367046	0.48464	-0.238095	0.993695		18.0624	8.00605	56.9965	36.7312	-1.65789	0.667806	-0.166667	0.622592
purine nucleotides degradation II (aerobic)	2413.08	1270.16	1174.04	2804.63	807.211	1442.16	1138.13	3399.22	4449.39	3975.41	4461.49	3399.72	3211.84	1660.56	2316.89	2794.86	2393.47	1719.92	1702.06	3450.28	1931.51	2032.19	3368.77	1389.31	215.795	1097.04		3508.23	363.126	1672.44	432.325	1.06879	0.013986	0.809524	0.083332		1578.49	278.857	2396.25	271.753	-0.602233	0.101399	-0.571429	0.622592
mono-trans, poly-cis decaprenyl phosphate biosynthesis	165.244	14.6248	46.524	0	15.2813	7.97801	28.9939	147.41	136.935	251.578	41.1102	60.4933	27.6884	74.6732	159.185	126.043	45.6039	84.3049	94.0727	52.3332	81.5982	0	34.7006	29.8556	9.59422	159.456		105.698	29.7848	52.5341	24.2989	1.00862	0.234266	0.428571	0.442899		39.8066	21.6739	93.5905	17.7456	-1.23336	0.0512821	-0.666667	0.622592
peptidoglycan biosynthesis III (mycobacteria)	8043.7	4404.58	4494.44	11204.2	2109.83	6383.95	11257.6	8020.87	11322.4	9845.93	14646.7	7242.1	9553.67	9229.41	5732.03	6212.62	5264.5	4871.46	5082	5347.03	3842.79	7038.35	9507.48	2806.93	5084	2505.53		9980.16	921.664	5130.85	1106.76	0.959866	0.00815851	0.857143	0.083332		6842.61	1327.6	5418.27	197.504	0.336714	0.730769	0.142857	0.622592
UDP-N-acetylmuramoyl-pentapeptide biosynthesis II (lysine-containing)	7877.37	4226.07	4378.84	10942.4	2093.02	6126.5	10629.3	7881.21	10638.5	9549.81	14055.1	7071.05	9016.27	8792.9	5591.68	5981.92	5105.59	4742.74	4730.21	5121.98	3768.91	6730.62	9337.64	2687.03	4760.71	2439.5		9572.13	862.801	4954.07	1084.38	0.950226	0.013986	0.809524	0.083332		6610.51	1270.82	5212.35	200.722	0.342826	0.730769	0.142857	0.622592
UDP-N-acetylmuramoyl-pentapeptide biosynthesis I (meso-diaminopimelate containing)	7965.14	4383.77	4417.99	11076.5	2085.57	6425.04	10544.8	7891.16	10951.4	9567.46	14282.5	7068.22	9557.21	8751.36	5584.86	6133.4	5237.84	4747.89	4801.89	5236.2	3789.69	6851.74	9337.62	2793.61	4877.64	2486.12		9724.19	895.723	5022.73	1078.71	0.953105	0.00815851	0.857143	0.083332		6699.83	1267.53	5290.35	211.03	0.340763	0.730769	0.142857	0.622592
superpathway of 2,3-butanediol biosynthesis	16.1035	0	0	27.7021	3.96581	0	0	38.9079	0	60.2709	19.1937	12.338	0	36.4838	15.3812	25.1278	3.78934	26.4389	0	104.956	0	67.3831	21.6955	103.075	0	13.0532		23.8849	8.45814	34.2012	17.1151	-0.517947	0.827981	-0.0952381	0.703565		6.82448	4.13015	29.2822	15.7612	-2.10123	0.211634	-0.428571	0.622592
4-hydroxybenzoate biosynthesis III (plants)	0	0	0	27.7244	1.66667	12.4443	1.5894	0	0	25.2353	0	0	0	0	9.28177	5.7519	0	0	156.807	35.3275	0	234.291	0	4.89943	0	3.33333		3.60505	3.60505	40.4206	38.7833	-3.487	0.256731	-0.333333	0.546916		6.20353	3.96238	34.528	25.035	-2.4766	0.418957	-0.285714	0.622592
Kdo transfer to lipid IVA III (Chlamydia)	626.13	714.17	821.02	1601.83	361	1010.16	1680.19	1680.73	5346.95	471.11	1800.4	2191.47	1267.13	413.34	759.3	764	130.5	568.11	626.5	957.52	174.9	508.34	1647.6	545.74	1311.93	311.4		1881.59	630.088	749.985	241.156	1.32702	0.137529	0.52381	0.369989		973.5	187.837	634.322	114.771	0.617966	0.294872	0.380952	0.622592
peptidoglycan biosynthesis V (&beta;-lactam resistance)	3115.74	1564.25	1311.98	4457.31	599.917	5236.14	2624.49	1129.43	5415.39	2091.98	5960.78	1453.38	1829.94	1418.88	735.307	2339.13	1306.3	1422.13	1187.72	2074.41	744.69	1146.1	2986.07	1327.43	535.731	1182.97		2757.11	767.989	1320.5	354.539	1.06207	0.0734266	0.619048	0.359943		2701.41	642.273	1510.83	242.159	0.838367	0.180653	0.47619	0.622592
peptidoglycan biosynthesis IV (Enterococcus faecium)	181.972	37.4654	69.8423	181.333	30.0119	112.402	104.19	281.623	132.727	701.105	553.614	101.771	349.635	334.2	100.373	355.157	424.593	201.037	257.673	1019	0	37.2356	197.453	838.926	0	152.609		350.668	81.428	204.371	131.258	0.778918	0.174143	0.47619	0.559244		102.459	23.4936	392.972	133.554	-1.93937	0.013986	-0.809524	0.622592
GDP-D-glycero-&alpha;-D-manno-heptose biosynthesis	493.45	552.265	116.218	377.882	87.8837	195.077	372.255	215.302	685.344	378.596	887.182	433.018	444.266	467.451	354.774	534.466	229.564	314.868	119.23	644.395	241.079	296.724	523.661	310.682	62.5539	89.2741		501.594	82.9068	253.996	68.7286	0.981716	0.0734266	0.619048	0.183194		313.576	69.1504	366.216	79.1908	-0.223882	0.730769	-0.142857	0.734285
D-glucuronate degradation II	0	0	0	0	0	0	0	0	0	0	0	0	0	0	0	0	0	0	0	0	0	17.6953	0	0	0	2.62338		0	0	3.38645	2.89366	-31.6571	0.139854	-0.333333	0.485598		0	0	0	0	0	1	0
8-amino-7-oxononanoate biosynthesis I	1156.07	1209.82	1655.61	5297.2	830.821	311.946	5389.9	1194.09	6521.92	1021.17	2994.11	4441.72	1394.03	695.997	1403.41	1317.51	246.461	189.919	678.991	3411.72	465.634	1478.06	5885.15	409.549	3880.75	412.718		2609.01	823.422	2088.64	935.595	0.320934	0.445221	0.285714	0.794004		2264.48	809.836	1208	488.107	0.906557	0.365967	0.333333	0.622592
stachyose degradation	10977.2	5427.58	5563.71	14776.8	2550.88	4185.7	12509.7	8916.51	14116.6	11270.7	14146.5	8539.52	10829.2	10202.2	5659.31	6944.9	6371.36	6225.87	4948.65	6255.82	4952.29	8580.69	13007.6	2943.51	6107.51	2830.82		11145.9	853.541	6403.74	1584.13	0.799527	0.034965	0.714286	0.091705		7998.79	1772.28	6067.65	279.353	0.398644	0.945221	-0.0476191	0.622592
mannitol cycle	5.99364	138.656	270.994	288.044	5.97294	23.6688	182.137	0	5784.18	0	212.714	84.1432	353.059	113.211	4.97919	55.1193	17.8409	79.8327	359.773	0	0	152.461	86.9776	99.275	103.492	13.8592		935.329	809.506	76.0108	23.7359	3.6212	0.518008	0.238095	0.559244		130.781	46.2171	86.2575	56.1394	0.600429	0.445221	0.285714	0.695672
pyrimidine deoxyribonucleotides de novo biosynthesis III	470.494	649.733	313.17	1412.32	225.778	1214.51	820.488	984.105	583.169	327.858	1397.89	492.906	1357.14	334.146	422.514	653.087	172.63	656.966	372.206	861.801	233.539	623.052	1467.12	322.494	220.075	250.568		782.459	174.634	519.476	199.272	0.59096	0.180653	0.47619	0.559244		729.498	169.752	523.201	100.871	0.479539	0.628205	0.190476	0.622592
L-glutamine biosynthesis III	6995.81	3518.4	3568.01	10398.1	1680.7	3191.75	8232.88	6142.4	10088.2	8786.66	12334.7	5194.81	7725.71	7104.23	4842.66	4706	4496.43	3764.81	3513.47	4507.84	3528.69	5773.2	8557.4	1770.24	4435.16	1875.9		8196.68	921.905	4323.43	1051.69	0.922864	0.0221445	0.761905	0.087084		5369.38	1206.65	4305.2	219.544	0.318674	0.945221	-0.0476191	0.637622
norspermidine biosynthesis	150.431	72.6865	45.8939	479.987	6.88013	18.5363	46.6363	109.722	87.0307	147.194	95.5573	120.064	0	59.2181	44.8308	132.23	37.0846	47.7416	131.801	34.9426	37.72	77.9029	150.4	0	0	12.3255		88.398	18.0167	46.3914	24.0491	0.930156	0.222081	0.428571	0.435427		117.293	62.9945	71.4385	19.2535	0.715344	0.945221	0.0476191	0.679644
superpathway of polyamine biosynthesis III	151.17	73.085	0	52.2575	0	0	46.7426	110.845	87.0992	0	47.8205	121.334	0	59.4209	44.8937	0	0	35.7466	0	34.9757	37.8173	30.0236	88.247	0	0	0		60.9314	18.5319	26.0147	14.2109	1.22786	0.211634	0.428571	0.4288		46.1793	20.8063	19.2693	8.73446	1.26094	0.29287	0.357143	0.622592
chondroitin sulfate degradation I (bacterial)	163.732	231.963	374.439	1639.9	0	25.0526	2551.66	183.614	2409.78	144.467	620.891	63.9207	164.241	49.2723	91.7233	138.524	35.5679	0	132.946	1104.53	20.8564	35.2172	2446.92	0	1342.19	74.0662		519.456	323.368	653.208	417.77	-0.330542	0.445221	0.285714	0.880602		712.392	373.821	250.549	172.229	1.50758	0.316645	0.357143	0.622592
pyruvate fermentation to acetone	685.15	1061.44	294.98	224.205	283.187	2598.43	685.936	360.707	426.121	685.805	1442.46	447.741	2465.1	543.279	478.718	516.851	441.602	269.882	708.347	733.487	224.285	298.699	411.578	444.233	0	236.087		910.174	294.236	269.147	65.1564	1.75775	0.00815851	0.857143	0.24313		833.333	315.278	524.815	71.0239	0.667085	0.945221	0.0476191	0.622592
superpathway of guanosine nucleotides degradation (plants)	650.297	454.809	177.192	1077.54	30.7088	386.603	121.036	155.631	667.996	1445	602.644	252.176	836.317	263.094	315.288	750.492	734.865	335.716	607.604	1644.08	248.915	391.329	654.868	558.224	0	257.01		603.266	169.48	351.724	96.4982	0.778348	0.294872	0.380952	0.511963		414.027	136.919	731.341	198.192	-0.820819	0.234266	-0.428571	0.622592
adenosine nucleotides degradation I	1114.45	700.454	377.099	1320.24	85.1535	584.782	240.396	419.483	1303.62	2196.74	1203.01	661.74	1774.35	532.32	700.847	1361.51	1454.14	672.049	903.581	2477.77	600.776	780.142	1274.96	1023.66	0	521.116		1155.89	251.908	700.109	180.148	0.723357	0.294872	0.380952	0.435427		631.797	171.181	1261.65	277.868	-0.997778	0.0512821	-0.666667	0.622592
guanosine nucleotides degradation II	1402.46	735.893	720.156	1452.53	313.841	934.498	546.248	2464.25	2835.66	1879.23	2273.12	1208.6	1844.85	589.499	1115.33	1437.16	1476.62	634.847	800.564	2371.78	1037.52	976.778	2207.35	878.613	89.8705	715.128		1870.74	289.744	984.21	281.802	0.926574	0.0734266	0.619048	0.201319		872.231	160.471	1306.05	253.276	-0.582429	0.180653	-0.47619	0.622592
guanosine nucleotides degradation I	678.751	484.404	181.069	1087.48	31.2445	371.774	119.191	156.103	659.855	1597.22	607.439	262.68	908.904	284.23	327.472	808.03	791.732	370.217	677.816	1783.83	258.62	412.47	664.371	621.738	0	269.036		639.491	188.549	371.039	101.87	0.785352	0.445221	0.285714	0.519086		421.988	139.526	793.182	215.305	-0.910452	0.234266	-0.428571	0.622592
adenine and adenosine salvage III	7772.42	4166.15	4276.51	10277.1	1872.73	6167.03	15124.8	6735.19	10005.6	9052.16	13661.9	6510.34	8931.12	12102.7	4812.49	5775.57	4856.86	4864.75	6523.95	5037.84	3471.77	6271.27	8901.61	2730.49	5107.75	2271.79		9571.28	993.09	4792.45	1025.04	0.99795	0.004662	0.904762	0.083332		7093.82	1688.32	5311.91	283.76	0.417331	0.835664	0.0952381	0.622592
superpathway of tetrahydrofolate biosynthesis	2631.89	1833.12	2585.08	7172.22	747.871	5204.57	7626.83	3405.84	8918.41	3656.53	5355.19	1435.31	3372.11	2859.84	2491.09	2296.51	2051.62	1927.4	2328.2	2695.03	1684.77	3793.68	6328.41	1070.66	4077.89	1123.85		4143.32	907.985	3013.21	853.252	0.459485	0.628205	0.190476	0.565273		3971.66	1021.29	2298.31	114.583	0.789168	0.365967	0.333333	0.622592
superpathway of L-phenylalanine biosynthesis	8691.86	4628.02	4623.41	11274.1	2247.29	6784.04	16135.8	7506.72	10733.5	10271.4	15138.3	7352.79	10311.7	13162.1	6015	6465.27	5584.83	5441.75	6590.01	5180.46	4368.03	7183.6	9550.8	2673.08	5506.88	2560.32		10639.5	1063.14	5307.12	1109.58	1.00343	0.004662	0.904762	0.083332		7769.22	1788.6	5879.55	233.339	0.402064	0.730769	0.142857	0.622592
superpathway of L-tryptophan biosynthesis	7504.4	3992.39	4167.23	10789.2	1986.07	6599.12	11751.1	5866.76	11056.1	10607.3	13747.3	6313.68	7983.3	9609.93	5984.46	4884.47	4809.44	4939.92	4830.3	5021.03	4319	6691.92	9022.92	1814.45	5154.3	2131.63		9312.06	1059.04	4855.7	1122.26	0.939421	0.0221445	0.761905	0.085899		6684.21	1370.24	5078.27	183.93	0.396421	0.730769	0.142857	0.622592
superpathway of L-tyrosine biosynthesis	8649.52	4594.58	4613.13	11199.1	2226.94	6658.96	16111.7	7425.54	10715.3	10238.1	15054.2	7298.45	10193	13103.9	5990.28	6426.34	5543.07	5417.93	6561.89	5180.46	4341.03	7154.97	9523.2	2663.83	5506.88	2526.33		10575.5	1062.26	5286.04	1108.76	1.00047	0.004662	0.904762	0.083332		7721.98	1786.91	5853.33	230.053	0.399713	0.730769	0.142857	0.622592
cis-geranyl-CoA degradation	0	0	0	0	0	0	0	0	0	0	0	0	0	0	0	0	0	0	0	0	0	17.5717	0	0	0	0		0	0	2.92862	2.92862	-31.4476	0.354539	-0.166667	0.519086		0	0	0	0	0	1	0
superpathway of sulfide oxidation (phototrophic sulfur bacteria)	0	0	0	0	0	0	0	0	0	0	0	0	0	0	0	0	6.8162	6.88978	0	0	0	0	8.81608	0	0	2.8602		0	0	1.94605	1.45122	-30.8579	0.139854	-0.333333	0.4277		0	0	2.28433	1.44477	-31.0891	0.139854	-0.333333	0.622592
cinnamate and 3-hydroxycinnamate degradation to 2-hydroxypentadienoate	0	0	0	0	0	0	0	0	0	8.4	0	0	0	0	0	0	0	0	0	0	0	0	0	0	0	0		1.2	1.2	0	0	30.1604	0.440401	0.142857	0.559244		0	0	0	0	0	1	0
queuosine biosynthesis I (de novo)	7297.88	4028.84	4151	10364.9	1936.8	5523.06	15491.3	7084.78	10604.3	8769.01	13533.6	6683.2	8651.5	11865.1	4998.19	5683.27	4741.13	4531.08	6136.84	4835.7	3481.14	6324.96	8701.33	2540.82	5323.38	2238.13		9598.77	951.643	4768.29	1020.13	1.00938	0.00815851	0.857143	0.083332		6970.53	1747.57	5154.37	253.652	0.435473	0.945221	0.0476191	0.622592
preQ0 biosynthesis	1578.14	1003.34	1160.99	4353.7	661.319	3879.58	3268.73	1557.04	5268.66	6949.1	8234.37	1791.93	2499.2	1998.85	3023.01	2366.93	1575.08	1807.13	1365.6	2943.2	1226.14	3029.19	2932.87	904.724	2721.41	521.162		4042.74	1038.82	1889.25	460.499	1.09752	0.234266	0.428571	0.300886		2272.26	573.852	2180.16	288.46	0.0596933	0.945221	-0.0476191	0.921406
L-rhamnose degradation II	0	0	0	0	0	0	0	0	0	0	0	0	0	0	0	0	0	0	0	0	0	14.7551	0	0	0	0		0	0	2.45918	2.45918	-31.1955	0.354539	-0.166667	0.519086		0	0	0	0	0	1	0
L-rhamnose degradation III	0	0	0	0	0	0	0	0	0	0	0	0	0	0	0	0	0	0	0	0	0	22.3089	0	0	0	0		0	0	3.71815	3.71815	-31.7919	0.354539	-0.166667	0.519086		0	0	0	0	0	1	0
starch degradation III	11027.2	5785.54	4866.83	14195	2502.21	4986.55	16367.5	9131.28	9753.79	9863.35	17931.1	8536.4	11698	13845.3	6534.83	5519.83	6298.51	6125.67	6607.67	5754.41	5456.74	5597.68	11014.5	2546.73	5471.59	2326.67		11537	1263.13	5402.32	1280.07	1.09462	0.013986	0.809524	0.083332		8532.98	2009.48	6140.16	176.373	0.474774	0.945221	-0.0476191	0.622592
nitrate reduction VII (denitrification)	0	0	0	0	0	0	0	0	0	0	0	0	0	0.664416	0	0	0	0	0	0	0	0	0	0	0	1.31788		0.0949166	0.0949166	0.219647	0.219647	-1.21045	0.909583	-0.0476191	0.710802		0	0	0	0	0	1	0
CMP-legionaminate biosynthesis I	3031.5	1962.86	572.603	5095.4	1070.28	723.773	5757.64	2391.2	871.172	361.447	1719.71	3524.74	2354.86	5102.96	1507.46	540.42	1043.29	763.497	993.519	867.076	1380.3	357.776	3037.51	268.247	1403.66	259.804		2332.3	607.431	1117.88	442.397	1.06098	0.101399	0.571429	0.371309		2602.01	798.219	952.544	133.008	1.44977	0.180653	0.47619	0.622592
phosphatidylcholine acyl editing	499.745	77.3928	138.826	387.525	25.8572	116.349	384.019	311.11	26.5261	1036.92	1118.52	89.0646	333.221	165.029	161.384	195.013	61.6685	84.3022	291.138	259.01	31.8909	412.401	157.231	105.346	3.19933	63.7101		440.056	170.045	128.963	60.88	1.77073	0.180653	0.47619	0.359943		232.816	70.2775	175.419	37.5058	0.408385	0.835664	0.0952381	0.669733
molybdopterin biosynthesis	3669.94	1357.22	1182.15	2687.75	555.246	3186.76	812.982	2581.31	3915	1840.71	4358.17	2496.44	3088.02	1340.68	1494.61	1669.66	1595.38	2413.6	774.94	1106.66	1857.4	783.751	2062.46	508.18	445.882	624.814		2802.9	406.607	1047.08	293.662	1.42055	0.013986	0.809524	0.083332		1921.72	468.166	1509.14	227.486	0.34867	0.835664	0.0952381	0.656469
fatty acid &beta;-oxidation V (unsaturated, odd number, di-isomerase-dependent)	0	0	0	0	0	0	0	0	0	0	0	0	0	0	0	0	0	0	0	0	0	22.1863	0	0	0	0		0	0	3.69771	3.69771	-31.784	0.354539	-0.166667	0.519086		0	0	0	0	0	1	0
chitin degradation I (archaea)	317.826	0	0	0	51.6761	0	26.836	1101.4	0	0	0	0	0	8.8906	446.629	0	0	0	0	0	131.272	0	0	0	0	0		158.613	157.136	21.8786	21.8786	2.85792	0.699188	0.119048	0.590343		56.6197	44.1759	74.4382	74.4382	-0.394738	0.5414	0.190476	0.8735
all-trans-farnesol biosynthesis	314.985	85.077	334.61	97.5246	170.1	1451.27	31.9288	166.033	162.618	341.179	193.368	189.259	1243.87	92.1414	178.276	256.968	95.034	242.979	492.762	399.621	92.7159	530.65	39.904	222.764	23.928	378.553		341.21	153.092	214.752	83.3796	0.667988	0.730769	0.142857	0.640473		355.071	187.816	277.607	59.4428	0.355064	0.5338	-0.238095	0.788404
long chain fatty acid ester synthesis (engineered)	0	0	0	0	0	0	0	0	0	0	0	0	0	0	0	0	0	0	0	0	0	17.2159	0	0	0	0		0	0	2.86932	2.86932	-31.4181	0.354539	-0.166667	0.519086		0	0	0	0	0	1	0
thiazole component of thiamine diphosphate biosynthesis II	1378.76	0	549.114	0	708.849	0	0	1419.37	1290.05	0	0	2335.15	0	793.369	0	1239.31	0	0	0	0	0	1277.55	634.477	0	531.985	552.288		833.99	341.3	499.383	193.771	0.739885	0.508432	0.238095	0.590343		376.674	201.883	206.552	206.552	0.866812	0.432347	0.238095	0.707957
thiazole component of thiamine diphosphate biosynthesis I	4559.14	1893.96	3019.26	8164.35	1468.81	5655.99	4172.96	3565.45	9858.78	10818.5	14646.2	4631.92	4831.59	3645.45	5372.87	4200.96	3808.05	3662.83	3133.4	4960.66	2793.57	5932.02	5617.62	1178	4169.41	1400.73		7428.26	1642.39	3515.23	839.512	1.07941	0.137529	0.52381	0.242979		4133.5	874.318	4189.8	343.192	-0.0195171	0.835664	-0.0952381	0.965619
superpathway of thiamine diphosphate biosynthesis II	936.769	1111.52	1333.51	2541.46	68.0685	663.553	1399.15	1131.18	4078.45	1355.57	3636.15	1494.4	1760.27	1024.58	783.836	1306.4	342.33	1152.05	1311.98	1536.41	311.932	1218.68	1787.71	659.848	1411.74	520.616		2068.66	473.05	985.087	234.908	1.07037	0.137529	0.52381	0.250551		1150.58	288.1	1072.17	177.958	0.101826	1	0	0.873275
thiamine diphosphate salvage II	5631.96	2299.68	3354.84	5360.95	864.824	5753.12	3016.63	4276.38	8842.98	7350.08	8526.27	2426.79	7310.82	2771.39	2233.72	3456.49	3341.1	4031.17	2580.42	2444.03	2429	5321.78	6287.77	1462.56	2398.27	1630.76		5929.24	1025.08	3255.02	831.395	0.865181	0.0512821	0.666667	0.24313		3754.57	711.654	3014.49	286.306	0.316735	0.5338	0.238095	0.622592
superpathway of glucose and xylose degradation	990.996	766.941	1469.37	4289.97	329.388	354.403	4779.26	1233.03	4159.11	2003.53	3321.01	285.579	1118.53	820.699	1212.95	1295.94	274.978	1300.41	791.603	3158.3	533.266	1664.9	4338.12	823.941	1671.84	561.251		1848.79	533.229	1598.89	586.681	0.209511	0.835664	0.0952381	0.855001		1854.33	709.439	1339.03	398.366	0.469712	0.945221	0.0476191	0.700744
chitin derivatives degradation	0	0	0	53.9192	0	0	0	0	0	48.2927	65.61	0	0	0	0	20.4334	0	0	144.486	90.6527	0	237.49	0	10.9721	0	1.99884		16.2718	10.672	41.7436	39.188	-1.35918	0.625092	-0.166667	0.647153		7.70274	7.70274	42.5954	24.9169	-2.46725	0.190658	-0.380952	0.622592
6-gingerol analog biosynthesis (engineered)	0	0	0	0	0	0	0	0	0	0	0	0	0	0	0	0	0	0	0	0	0	10.284	0	0	0	0		0	0	1.71401	1.71401	-30.6747	0.354539	-0.166667	0.519086		0	0	0	0	0	1	0
L-N&delta;-acetylornithine biosynthesis	130.309	171.753	215.321	347.261	29.7265	111.814	1230.32	238.376	124.001	450.842	1230.52	117.356	287.299	171.817	257.195	118.618	110.643	225.698	133.206	534.366	100.575	176.108	1423.29	160.569	192.376	92.3205		374.316	149.179	357.54	213.79	0.0661539	0.445221	0.285714	0.989635		319.5	156.292	229.954	65.6805	0.47447	0.945221	-0.0476191	0.73529
seleno-amino acid biosynthesis (plants)	1931.43	321.853	528.181	4228.68	451.348	691.362	2367.74	1481.44	7809.33	7821.29	8453.27	1899.17	932.438	1797.25	3356.56	2113.35	1399.03	2544.63	1327.68	3068.79	1018.96	2342.18	2220.75	873.231	1445.57	407.17		4313.46	1320.86	1384.64	314.663	1.63933	0.137529	0.52381	0.242979		1502.94	544.906	2301.67	344.441	-0.614896	0.180653	-0.47619	0.622592
L-ascorbate degradation II (bacterial, aerobic)	7.16595	0	4.68819	47.5344	11.1238	43.3668	17.0484	0	30.3923	65.2818	33.3797	9.61704	76.5314	0	14.3378	56.7468	20.5943	16.1002	252.3	146.914	0	30.0587	0	97.416	0	9.2527		30.7432	11.5811	22.7879	15.6666	0.431998	0.418957	0.285714	0.794454		18.7039	7.20293	84.4989	39.3734	-2.17559	0.0734266	-0.619048	0.622592
TCA cycle V (2-oxoglutarate synthase)	1551.9	1273.16	2644.82	5102.69	202.348	877.751	5037.32	3706.94	9994.25	1934.12	5143.4	2410.36	2603.36	1339.87	1766.35	1881.02	484.419	1473.24	1659.97	3269.63	438.656	1572.91	5493.48	1533.81	3041.8	823.099		3876.04	1123.75	2150.62	761.057	0.849828	0.234266	0.428571	0.512991		2384.29	747.284	1755.77	365.737	0.44145	1	0	0.661518
glycerol degradation to butanol	0	0	0	115.588	24.9953	39.0046	11.9437	0	0	110.245	0	0	0	0	34.8667	20.5684	0	0	499.837	161.231	0	754.983	0	16.7596	0	17.642		15.7492	15.7492	131.564	124.731	-3.06241	0.256731	-0.333333	0.559244		27.3616	15.7425	119.417	79.981	-2.12579	0.508432	-0.238095	0.622592
2,2'-dihydroxybiphenyl degradation	0	0	0	0	0	0	0	0	0	8.25853	0	0	0	0	0	0	0	0	0	0	0	0	0	0	0	0		1.17979	1.17979	0	0	30.1359	0.440401	0.142857	0.559244		0	0	0	0	0	1	0
(S)-propane-1,2-diol degradation	61.699	146.136	149.145	39.7706	109.281	29.9532	59.8371	0	241.261	998.758	69.9088	130.178	134.83	29.9539	123.297	17.9814	193.024	201.515	13.9871	207.992	347.126	73.4962	126.892	53.4462	0	53.4733		229.27	131.718	109.072	50.443	1.07176	0.567176	0.214286	0.590343		85.1173	18.7042	126.299	37.0311	-0.569323	0.5338	-0.238095	0.622592
L-methionine biosynthesis II	3864.32	2507.5	1277.47	6259.3	1262.1	967.993	5045.43	3544.64	4771.31	6375.92	8671.78	4216.14	2626.53	4912.26	3373.78	2298.44	2378.97	2727.24	1607.1	2917.89	2011.89	2646.36	4321.35	1008.99	1656.44	808.317		5016.94	752.757	2075.56	525.755	1.27331	0.013986	0.809524	0.085899		3026.3	785.403	2550.57	246.777	0.246737	1	0	0.726453
cyanophycin metabolism	42.9507	5.4403	238.29	17.6496	14.2764	0	0	37.6581	15.6109	212.143	18.3834	10.1563	0	0	125.415	106.699	15.6522	71.1586	54.8011	169.777	46.528	269.379	19.0259	8.51596	30.1454	290.637		41.9931	28.7699	110.705	53.8544	-1.3985	0.13308	-0.52381	0.519086		45.5153	32.6126	90.5838	22.3733	-0.992901	0.0737482	-0.619048	0.622592
hopanoid biosynthesis (bacteria)	16.9306	74.3627	0	0	0	0	0	0	0	0	0	0	0	0	32.6513	44.069	0	0	10.0063	0	0	22.3636	0	28.3959	0	45.6292		0	0	16.0648	7.8316	-33.9032	0.0533491	-0.5	0.184026		13.0419	10.4947	14.4544	7.86284	-0.148358	0.625092	-0.166667	0.9369
UDP-2,3-diacetamido-2,3-dideoxy-&alpha;-D-mannuronate biosynthesis	58.1786	75.4313	40.3506	54.7265	3.03079	0	57.9328	116.536	3.37249	40.0948	424.805	17.4266	2.4591	54.5672	10.5553	222.419	18.0519	0	38.207	46.7358	0	75.6474	25.5467	31.6121	0	56.5268		94.1802	57.0833	31.5555	12.3764	1.57753	0.519743	0.238095	0.559244		41.3787	10.9955	55.9948	34.0289	-0.436407	0.567176	0.214286	0.75465
fatty acid salvage	0	0	0	24.6504	4.28189	9.38747	3.95519	0	0	17.6216	0	0	0	0	6.80539	8.0427	0	0	225.86	48.8813	0	597.777	0	6.40152	0	4.99466		2.51737	2.51737	101.529	99.2564	-5.33383	0.256731	-0.333333	0.51945		6.03927	3.36096	48.2649	36.3025	-2.99853	0.418957	-0.285714	0.622592
pyruvate fermentation to isobutanol (engineered)	8147.48	3900.73	4143.73	12413.7	2131.59	7524.76	9085.62	7156.42	9025.46	12126	18044.6	5982.47	9605.79	8313.72	6774.14	5654.48	5581.37	5422.5	4474.23	5838.6	4484.09	6818.94	9255.94	2188.94	5188.51	2209.21		10036.4	1522.85	5024.27	1116.7	0.998248	0.0221445	0.761905	0.119999		6763.95	1348.06	5624.22	301.894	0.266212	0.730769	0.142857	0.654488
C4 photosynthetic carbon assimilation cycle, NAD-ME type	1403.12	949.747	1202.72	3890.89	102.043	749.428	3107.11	1396.16	7756.01	2293.53	3973.43	1566.56	1913.85	1252.17	978.989	1453.57	536.075	1442.17	1259.12	2225.81	461.17	1295.92	3307.65	918.967	2178.41	536.196		2878.82	884.054	1449.72	450.925	0.989702	0.137529	0.52381	0.436463		1629.29	514.095	1315.96	230.051	0.308135	0.835664	-0.0952381	0.729985
C4 photosynthetic carbon assimilation cycle, PEPCK type	8.98137	0	5.97516	97.7127	20.6831	44.2926	23.8688	8.97718	38.8714	126.793	316.533	11.9705	99.356	10.4643	14.2099	89.66	69.5692	847.87	337.252	319.74	0	464.295	50.4754	221.412	0	11.8065		87.5664	42.0629	124.665	76.1649	-0.509605	0.830094	0.0952381	0.777609		28.7877	12.7451	279.717	126.292	-3.28044	0.034965	-0.714286	0.622592
chitin deacetylation	207.144	15.8854	49.312	21.9252	15.7301	7.96039	151.541	537.939	411.133	410.28	0	66.3139	27.8953	176.452	424.285	46.6666	25.8314	77.5442	204.513	64.4695	190.907	369.205	129.716	15.3501	11.9642	190.17		232.859	82.1564	151.219	54.4441	0.62282	0.628205	0.190476	0.590343		67.0711	30.0234	140.552	62.2707	-1.06734	0.180653	-0.47619	0.622592
pyrimidine deoxyribonucleotides de novo biosynthesis I	475.787	708.961	334.959	1543.47	243.452	1295.28	1532.62	1031.61	584.128	335.596	1450.19	532.362	1397.59	361.309	458.289	669.263	175.081	692.703	442.028	927.91	253.523	689.812	1699.85	327.01	1505.28	263.915		813.256	179.857	789.898	266.359	0.0420436	0.730769	0.142857	0.984807		876.362	214.553	560.879	106.039	0.643836	0.365967	0.333333	0.622592
UTP and CTP dephosphorylation I	284.895	66.7653	114.456	343.996	27.7677	248.328	82.4849	32.5864	57.9114	580.177	258.508	97.761	1006.14	203.62	0	847.577	631.153	70.8099	194.601	1220.35	41.7415	265.509	293.274	644.287	0	207.402		319.529	134.207	242.035	93.9648	0.400726	1	0	0.771352		166.956	46.5928	494.083	198.678	-1.56528	0.445221	-0.285714	0.622592
pyrimidine deoxyribonucleotides de novo biosynthesis II	790.123	1177.31	556.651	2628.43	397.293	3418.34	2500.15	1661.36	946.508	508.411	2291.65	886.923	2262.39	610.901	745.994	1080.88	253.917	1056.17	730.887	1355.43	430.507	1213.63	2767.28	452.032	2295.25	432.417		1309.74	286.047	1265.19	423.139	0.0499252	0.730769	0.142857	0.981633		1638.33	450.758	870.548	155.891	0.91223	0.365967	0.333333	0.622592
superpathway of pyrimidine ribonucleosides salvage	518.537	827.634	364.66	1846.74	270.354	1477.19	1648.46	1140.27	626.79	336.116	1668.27	571.259	1623.16	384.584	506.249	762.911	160.779	765.531	476.431	1036.32	280.288	830.741	1953.3	315.474	1746.41	292.923		907.206	214.747	903.19	312.242	0.00640154	0.730769	0.142857	0.993695		993.367	247.002	618.037	123.739	0.684633	0.365967	0.333333	0.622592
pyrimidine deoxyribonucleotides de novo biosynthesis IV	282.547	93.0297	133.089	435.69	38.0634	322.831	118.313	47.6327	79.9331	294.135	336.084	127.088	943.456	205.338	0	604.826	155.437	97.8408	212.1	837.87	54.9284	300.947	385.814	288.925	0	187.305		290.524	116.058	202.987	61.5842	0.517272	0.835664	0.0952381	0.66557		203.366	54.813	318.012	134.135	-0.645002	0.730769	-0.142857	0.622592
superpathway of pyrimidine deoxyribonucleoside salvage	468.353	761.682	331.906	1681.18	246.641	1339.92	1500.11	1040	562.392	299.947	1482.77	522.172	1474.61	348	456.918	685.912	145.412	689.542	432.682	922.266	255.178	756.49	1802.94	283.18	1619.14	267.19		818.555	193	830.686	289.881	-0.0212238	0.730769	0.142857	0.993695		904.256	224.607	555.455	109.919	0.703061	0.365967	0.333333	0.622592
superpathway of pyrimidine ribonucleosides degradation	906.36	886.793	711.403	959.899	507.468	1448.15	274.699	1332.92	1127.47	1764.08	1592.97	2639.28	1989.68	524.406	496.407	1217.11	1551.95	674.615	635.423	1620.19	908.085	1157.67	1726.1	631.833	192.361	464.228		1567.26	253.684	846.714	223.192	0.888297	0.0734266	0.619048	0.217019		813.539	140.796	1032.62	201.861	-0.34402	0.628205	-0.190476	0.622592
pyrimidine deoxyribonucleotides biosynthesis from CTP	305.746	116.015	145.245	505.892	46.8345	383.117	151.28	61.9842	99.0854	358.239	400.29	149.519	1006.36	222.811	0	671.811	204.089	121.634	225.844	943.485	65.3221	324.594	459.732	358.526	0	203.226		328.326	122.707	235.233	72.7588	0.481037	0.835664	0.0952381	0.669366		236.304	62.6674	361.144	149.041	-0.611927	0.730769	-0.142857	0.632837
superpathway of pyrimidine deoxyribonucleotides de novo biosynthesis	660.802	680.769	511.598	1193.98	126.621	697.207	1368.37	1343.11	832.032	517.624	1848.21	802.212	1600.48	544.228	688.628	945.471	243.611	960.448	659.674	1273.78	379.162	929.057	1764.74	485.857	1822.61	374.489		1069.7	199.494	959.318	276.746	0.157125	0.5338	0.238095	0.849893		748.478	157.394	795.268	142.934	-0.087482	0.835664	-0.0952381	0.8735
adenosine deoxyribonucleotides de novo biosynthesis II	3923.84	1861.36	2262.28	3939.66	1085.73	3740.37	10947.9	4519.66	7762.42	2952.09	5732.08	4470.93	4103.74	7455.35	2671.83	2439.89	1021.98	3209.63	3701.38	3261.48	1459.8	1789.38	4640.24	1861.74	3145.08	1190.19		5285.18	674.964	2347.74	534.404	1.17068	0.0221445	0.761905	0.083332		3965.88	1238.56	2717.7	385.575	0.545257	0.445221	0.285714	0.622592
guanosine ribonucleotides de novo biosynthesis	7956.17	4049.17	4247.78	11333.1	2169.53	6418.77	8996.03	6760.07	10492.4	9730.72	14833.1	7156.01	9541.69	7728.86	5424.76	5957.9	5080.36	4839.5	4290.9	5180.38	3972.62	6958.56	9373.51	2528.83	4696.18	2167.5		9463.26	1042.1	4949.53	1128.8	0.935045	0.013986	0.809524	0.085899		6452.94	1210.4	5128.97	228.457	0.331289	0.730769	0.142857	0.622592
guanosine deoxyribonucleotides de novo biosynthesis II	3923.84	1861.36	2262.28	3939.66	1085.73	3740.37	10947.9	4519.66	7762.42	2952.09	5732.08	4470.93	4103.74	7455.35	2671.83	2439.89	1021.98	3209.63	3701.38	3261.48	1459.8	1789.38	4640.24	1861.74	3145.08	1190.19		5285.18	674.964	2347.74	534.404	1.17068	0.0221445	0.761905	0.083332		3965.88	1238.56	2717.7	385.575	0.545257	0.445221	0.285714	0.622592
superpathway of guanosine nucleotides de novo biosynthesis I	789.5	1094.63	546.892	2457.36	391.941	1981	2353.24	1614.37	973.276	519.062	2388.69	871.516	2207.76	600.348	752.087	1075.92	244.201	1102.14	708.977	1439.87	418.703	1117.94	2616.33	466.044	2136.94	420.258		1310.72	288.553	1196.03	393.598	0.132097	0.5338	0.238095	0.89289		1373.51	329.837	887.2	168.397	0.630536	0.445221	0.285714	0.622592
superpathway of adenosine nucleotides de novo biosynthesis I	1409.53	1656.66	943.133	3717.37	640.255	2908.93	4157.39	2620.79	1769.62	958.723	3889.96	1534.26	3404.33	1147.29	1289.53	1757.65	447.513	1757.9	1266.53	2201.02	725.042	1755.47	3874.22	792.631	2944.13	693.205		2189.28	429.841	1797.45	547.987	0.284506	0.365967	0.333333	0.702251		2204.75	524.831	1453.36	246.157	0.601228	0.5338	0.238095	0.622592
inosine-5'-phosphate biosynthesis III	449.91	409.441	1016.85	344.82	202.644	4095.22	632.966	659.066	399.982	825.54	1511.39	249.921	748.941	789.656	376.575	996.663	213.083	1099.01	1070.52	588.495	257.859	1238.18	343.469	1003.33	233.172	247.164		740.643	151.755	553.862	182.492	0.419251	0.365967	0.333333	0.590343		1021.69	521.639	724.058	156.541	0.496785	0.730769	-0.142857	0.731931
myo-, chiro- and scyllo-inositol degradation	500.33	40.67	284.33	1644	219	2533	668.67	762.67	448.66	2992.2	5140.67	485	551	721	1881.5	1112.66	1169	515	473	1530.4	509.5	673	789	285.47	662	278.67		1585.89	683.411	532.94	87.2323	1.57324	0.294872	0.380952	0.435783		841.429	344.712	1113.59	226.212	-0.40431	0.365967	-0.333333	0.685911
sucrose biosynthesis II	13218.7	6774.84	5911.72	17028.3	3069.75	6459.5	18353.4	12267.1	13334.1	11285.7	20512.2	10600	14076	15861.4	7706.99	7619.23	7746.24	7488	7345.81	6743.97	5725.24	7730.07	13784.8	3658.17	6737.78	3021.86		13990.9	1274.78	6776.31	1580.64	1.04592	0.013986	0.809524	0.083332		10116.6	2273.67	7441.71	151.966	0.44302	0.835664	-0.0952381	0.622592
superpathway of L-lysine, L-threonine and L-methionine biosynthesis II	7883.45	4306.54	4237.79	11596.5	2022.24	6094.49	9058.95	6554.61	11392.5	10057.9	15120.9	6523.56	8984.05	7911.79	5619.07	5889.45	5181.01	4881.58	4291.88	5621.01	3958.17	6662.73	9393.28	2487.73	4954.21	2228.07		9506.47	1152.74	4947.37	1112.53	0.94225	0.034965	0.714286	0.085899		6457.15	1239.89	5247.33	240.916	0.299312	0.628205	0.190476	0.622592
TCA cycle VII (acetate-producers)	856.677	471.711	1084.31	3230.69	263.356	1911.67	3173.7	489.787	8957.57	382.29	1630.17	423.853	2267.2	142.09	641.066	339.188	225.42	429.504	371.187	2059.37	208.273	541.956	4104.94	170.75	3389.38	300.98		2041.85	1189.61	1452.71	733.327	0.491127	0.835664	0.0952381	0.80031		1570.3	465.597	677.623	281.961	1.21249	0.137529	0.52381	0.622592
4-amino-2-methyl-5-diphosphomethylpyrimidine biosynthesis II	460.624	415.074	1199.67	4078.2	31.5016	216.061	4312.14	292.376	5501.22	963.59	980.997	2511.94	1224.72	254.005	556.098	516.422	200.873	1559.35	745.994	2595.91	279.116	1869.24	5161.48	374.954	1555.48	194.594		1675.55	697.987	1572.48	774.052	0.0915954	0.835664	0.0952381	0.975992		1530.47	702.059	1029.11	364.634	0.572576	0.835664	-0.0952381	0.700744
D-xylose degradation IV	0	0	0	7.5299	0	0	0	0	0	16.5482	0	0	0	0	1.6119	0	0	0	4.36805	5.16924	0	0	0	11.7176	0	1.7559		2.36402	2.36402	2.24558	1.91598	0.0741533	0.629081	-0.142857	0.993695		1.0757	1.0757	1.8582	0.960585	-0.788628	0.337223	-0.285714	0.726453
L-arabinose degradation IV	0	0	0	0	0	0	0	0	0	0	0	0	0	0	0	0	0	0	0	0	0	0	0	0	0	1.4228		0	0	0.237133	0.237133	-27.8211	0.354539	-0.166667	0.519086		0	0	0	0	0	1	0
dTDP-N-acetylthomosamine biosynthesis	4378.2	2230.64	1704.11	6555.12	1127.46	3731.22	5847.53	3836.68	7197.86	1312.42	4389.4	3827.99	3327.99	4504.18	2527.44	1111.42	1518.34	1910.95	1239.41	1834.32	2175	802.084	4754.9	559.668	2230.32	453.227		4056.65	660.819	1829.2	668.336	1.14907	0.0734266	0.619048	0.155811		3653.47	786.342	1690.31	211.203	1.11198	0.101399	0.571429	0.622592
dTDP-N-acetylviosamine biosynthesis	449.43	451.908	228.227	877.149	452.399	141.937	2081.43	461.418	423.162	363.691	752.484	2148.13	279.472	287.597	107.703	368.407	241.019	254.374	284.876	791.332	179.227	296.911	2554.12	0.399958	523.377	96.2839		673.708	253.01	608.387	396.073	0.147133	0.365967	0.333333	0.950872		668.925	251.311	341.285	96.372	0.970867	0.294872	0.380952	0.622592
superpathway of GDP-mannose-derived O-antigen building blocks biosynthesis	3535.78	2339.2	2136.67	7494.52	1136.45	2816.45	6232.58	3291.49	9673.42	7957.64	9820.93	3608.47	3831.59	4373.16	3995.2	3058.53	2471.35	2254.21	2420.26	3417.49	2193.37	4581.37	6385.78	1101.91	3611.1	1255.83		6079.53	1115.75	3188.23	844.998	0.931206	0.137529	0.52381	0.242979		3670.23	879.411	2936.17	277.817	0.321936	1	0	0.656469
superpathway of UDP-glucose-derived O-antigen building blocks biosynthesis	7271.36	3912.42	3693.7	10528.3	1699.18	2604.64	8745.25	6692.11	11578.8	7165.41	11223.2	5773.79	6669.9	7082.28	4371.51	3315.6	3750.81	3990.01	3657.34	4192.52	3934.28	5070.21	8589.36	1534.47	4383.87	1929.2		8026.51	888.64	4240.23	1038.91	0.920629	0.0221445	0.761905	0.087084		5493.55	1268.34	3879.63	156.649	0.501819	0.835664	0.0952381	0.622592
superpathway of UDP-N-acetylglucosamine-derived O-antigen building blocks biosynthesis	4.79706	22.7073	3.99576	0	7.96728	0	0	23.9291	5.71516	47.5825	0	6.27388	3.99813	23.9449	0	107.659	34.1234	0	55.317	86.1813	0	0	21.9368	35.3713	0	29.3574		15.9205	6.40651	14.4442	6.68927	0.140393	0.663865	0.166667	0.940093		5.6382	3.06886	47.2135	18.136	-3.06589	0.162703	-0.47619	0.622592
superpathway of anaerobic sucrose degradation	4120.2	2392.75	4094.02	8016.31	450.797	2678.36	8984.07	4649.57	7111.15	4322.11	9218.44	1871.49	6305.76	5035.15	3637.75	3611.22	3239.82	2985.86	4596.31	4689.22	2545.97	5758.91	8330.39	2139.7	4591.3	1914.4		5501.95	880.539	4213.44	1030.32	0.384944	0.445221	0.285714	0.559244		4390.93	1163.45	3793.36	286.54	0.211048	0.945221	-0.0476191	0.74778
thiamine diphosphate salvage IV (yeast)	5161.27	2198.3	3047.61	4914.54	755.565	5064.79	1687.82	3931.85	5629.6	6523.26	7834.93	2341.12	6770.23	2636.84	2036.08	3168.33	2992.98	3586.6	2373.8	2255.02	2177.04	4636.11	5808.62	1424.18	1423.66	1475.46		5095.4	810.917	2824.18	782.075	0.851364	0.0512821	0.666667	0.242979		3261.41	681.836	2735.47	246.907	0.253709	0.835664	0.0952381	0.671572
thiamine phosphate formation from pyrithiamine and oxythiamine (yeast)	7132.81	2894.39	4579.2	10647.7	1679.38	7168.96	6351.68	5571.53	17571	13592.8	19479.7	5736.3	9672.52	4309.6	6086.84	5686.19	4846.69	5378.82	3899.2	6742.27	3580.58	7218.3	10665.2	2352.9	5923.71	2093.83		10847.6	2316.31	5305.76	1351.24	1.03175	0.137529	0.52381	0.24313		5779.16	1137.71	5440	404.341	0.0872519	0.730769	0.142857	0.849627
1,4-dihydroxy-6-naphthoate biosynthesis II	95.4133	115.189	375.641	69.8863	9	94.4918	176.047	139.324	85.7674	197.5	419.549	69.3231	232.262	161.065	96.2053	115.887	33.4478	13.0291	297.346	88.5	70.4986	256.953	57.4842	62.1917	56.3684	62.8642		186.399	44.5284	94.3933	32.5759	0.981635	0.0512821	0.666667	0.359943		133.667	44.5338	107.402	41.2346	0.315615	0.835664	0.0952381	0.754977
superpathway of demethylmenaquinol-6 biosynthesis II	20.1909	0	0	20.181	4.8	14.197	0	72.9051	0	41.7384	79.0064	13.639	0	75.9884	28.1107	96.0723	26.9332	11.7176	39.6046	22.6301	0	29.2664	0	40.7175	0	16.1471		40.4682	13.624	14.3552	7.1618	1.49522	0.211634	0.428571	0.359943		8.48128	3.57244	37.5114	12.2757	-2.14498	0.0119421	-0.857143	0.622592
1,4-dihydroxy-6-naphthoate biosynthesis I	114.865	138.266	447.338	84.6099	11.2271	115.584	210.996	167.138	101.483	241.487	490.985	83.3942	278.275	197.783	113.049	128.252	38.6954	14.6261	356.293	109.499	83.4701	298.477	62.9544	66.8441	68.0295	74.7718		222.935	51.9215	109.091	37.9916	1.03109	0.0512821	0.666667	0.325767		160.412	52.884	126.736	49.4985	0.339963	0.5338	0.238095	0.748178
cob(II)yrinate a,c-diamide biosynthesis II (late cobalt incorporation)	0	0	0	0	0	0	0	0	0	47.6163	0	0	0	0	0	0	0	0	0	0	0	198.038	0	0	0	0		6.80232	6.80232	33.0064	33.0064	-2.27865	0.909583	-0.0476191	0.588228		0	0	0	0	0	1	0
cob(II)yrinate a,c-diamide biosynthesis I (early cobalt insertion)	4221.44	1674.98	1690.11	3407.41	774.924	4174.25	970	2981.37	2757.18	2408.8	5035.63	3097.34	3875.26	1683.17	1438.13	1766.49	1955.81	2348.07	1012.7	1557.7	1796.2	1702.2	3604.55	739.562	398.505	939.343		3119.82	407.13	1530.06	471.106	1.02788	0.0512821	0.666667	0.119999		2416.16	560.485	1679.82	186.96	0.524411	0.730769	0.142857	0.622592
anaerobic energy metabolism (invertebrates, cytosol)	960.117	834.173	1007.81	799.866	263.339	750.101	1209.9	1398.56	668.754	797.061	1145.11	577.332	2424.92	876.618	405.251	1347.77	1792.85	644.78	897.393	611	312.222	1452.44	1790.96	1035.65	435.455	657.841		1126.91	241.145	947.428	239.71	0.250281	0.628205	0.190476	0.727891		832.186	111.403	949.841	214.182	-0.19078	1	0	0.731931
anaerobic energy metabolism (invertebrates, mitochondrial)	818.694	517.452	941.114	2370.18	192.806	582.308	2626.98	1185.11	3347.3	370.19	2142.57	318.031	1578.43	396.27	857.119	598.325	206.669	313.796	426.388	1641.78	296.964	664.122	2945.98	412.032	2137.8	383.211		1333.99	426.211	1140.02	458.149	0.226686	0.835664	0.0952381	0.857424		1149.93	360.632	674.012	214.888	0.770704	0.445221	0.285714	0.622592
superpathway of anaerobic energy metabolism (invertebrates)	872.226	614.698	963.314	1300.74	183.572	610.603	1746.6	1222.42	942.579	476.526	1386.77	391.25	1778.87	513.513	514.428	769.758	283.022	399.174	545.735	958.912	303.136	817.791	2321.53	549.332	716.911	454.477		958.848	199.906	860.53	301.628	0.156077	0.628205	0.190476	0.869887		898.822	192.756	578.505	100.985	0.635707	0.180653	0.47619	0.622592
isoprene biosynthesis II (engineered)	0	0	0	0	0	0	0	29.6858	0	0	0	0	24.9146	0	0	0	0	0	0	0	0	0	0	0	0	0		7.80005	5.06175	0	0	32.8608	0.21159	0.285714	0.435427		0	0	0	0	0	1	0
taxadiene biosynthesis (engineered)	876.568	245.588	870.138	287.672	441.051	2962.66	95.278	475.401	474.637	960.119	565.635	539.282	2951.02	271.473	502.976	711.673	275.528	664.758	1244.01	1041.04	265.675	1383.21	118.708	570.628	71.1286	850.624		891.082	352.134	543.329	206.635	0.713732	0.5338	0.238095	0.590343		825.565	374.123	739.997	144.11	0.157862	0.5338	-0.238095	0.881738
butanol and isobutanol biosynthesis (engineered)	0	0	0	43.8576	0	15.9694	0	0	0	42.1534	0	0	0	0	11.9814	0	0	0	402.724	0	0	383.598	0	0	0	0		6.02191	6.02191	63.9329	63.9329	-3.40827	0.909583	-0.0476191	0.559244		8.54671	6.30039	69.1176	66.75	-3.01561	0.930479	-0.0476191	0.622592
methylphosphonate degradation II	160	53.9355	27.6692	0	95.2941	964.839	8.23529	41.1765	82.0585	136.96	0	105.108	755.294	16.4706	88.8924	72.5858	28.2353	0	0	10.3846	57.1081	49.6671	3.52941	0	0	12.5992		162.438	100.507	20.484	10.6173	2.98732	0.0985429	0.571429	0.476495		187.139	131.311	33.3497	15.7082	2.48836	0.35045	0.333333	0.622592
L-arginine biosynthesis IV (archaebacteria)	7824.1	3755.79	3898.42	10047.1	1873.91	5720.09	6890.74	6415.92	8070.13	8860.72	13549.1	6143.17	8893.7	6723.52	4844.52	5190.44	4771.97	4656.59	3411.78	4354.87	3575.25	5858.19	8465.76	2295.17	3584.5	2071.58		8379.47	962.581	4308.41	996.72	0.959703	0.013986	0.809524	0.085899		5715.74	1052.1	4538.36	251.021	0.332767	0.5338	0.238095	0.622592
aromatic biogenic amine degradation (bacteria)	35.5988	4.79289	201.244	0	7.41321	0	0	31.4598	12.3854	123.726	0	8.4138	0	0	73.0915	121.284	5.96002	7.71634	49.965	107.677	26.9314	259.311	15.2322	0	21.8457	235.171		25.1407	16.9717	93.0818	48.9886	-1.88847	0.19232	-0.452381	0.435792		35.5784	28.0236	60.9489	19.9578	-0.776597	0.0985429	-0.571429	0.661518
sulfoquinovose degradation I	0	0	0	0	1.18557	0	1.24242	0	0	5.27631	0	0	0	0	0	0	0	0	0	12.0219	0	0	0	0	0	0		0.753759	0.753759	0	0	29.4895	0.440401	0.142857	0.559244		0.346856	0.22398	2.00364	2.00364	-2.53022	0.846796	0.0714286	0.622592
&beta;-(1,4)-mannan degradation	4160.39	2314.49	2228.09	7191.62	1137.83	1393.37	6398.01	3353.15	6489.14	2593.04	4179.47	3673.65	3314.27	4348.49	2250.86	1677.14	1818.93	2279.34	1824.41	2861.29	1975.6	1263.24	5964.83	958.314	3159.38	710.802		3993.03	471.164	2338.69	809.656	0.771781	0.0512821	0.666667	0.284433		3546.26	919.22	2118.66	179.458	0.743145	0.5338	0.238095	0.622592
2,3-dihydroxybenzoate degradation	0	0	0	19.0233	0	7.70146	0	0	0	13.3408	0	0	0	0	5.80793	0	0	0	7.13937	0	0	40.0465	0	0	0	0		1.90583	1.90583	6.67441	6.67441	-1.80822	0.909583	-0.0476191	0.621633		3.81782	2.75667	2.15788	1.37555	0.823133	0.930479	0.0476191	0.731931
L-methionine salvage cycle III	0	0	0	0	0	0	0	0	0	23.6609	0	0	0	0	0	0	0	0	0	0	0	0	0	0	0	0		3.38013	3.38013	0	0	31.6544	0.440401	0.142857	0.559244		0	0	0	0	0	1	0
L-methionine salvage cycle I (bacteria and plants)	0	0	0	0	0	0	0	0	0	23.7061	0	0	0	0	0	0	0	0	0	0	0	0	0	0	0	0		3.38658	3.38658	0	0	31.6572	0.440401	0.142857	0.559244		0	0	0	0	0	1	0
methylerythritol phosphate pathway II	8252.94	4412.3	4451.92	11742.6	2213.53	6304.03	13259.7	7160.17	12045	10641.6	15537.6	7387.89	9551.21	11009	5809.29	6308.1	5596.83	5215.01	5635.54	5382.63	4051.66	7178.38	9633.89	2633.19	5428.82	2302.14		10476	1088.68	5204.68	1153.7	1.00921	0.013986	0.809524	0.083332		7233.86	1538.76	5657.9	155.116	0.354499	0.835664	0.0952381	0.622592
oleate biosynthesis IV (anaerobic)	8745.35	4778.5	4719.63	13255.8	2320.41	7046.77	10322.8	8351.42	13720.3	11891.9	19173.8	8135.65	10142.4	8294.84	7183.12	5597	4907.09	5432.17	4752.48	6425.93	4317.53	6767.26	11103.9	2525.35	5898.37	2264.71		11387.2	1521.51	5479.53	1340.15	1.05529	0.013986	0.809524	0.085899		7312.76	1419.03	5716.3	380.081	0.355334	0.730769	0.142857	0.622592
CMP-8-amino-3,8-dideoxy-D-manno-octulosonate biosynthesis	0	0	0	0	0	0	0	0	0	0	0	0	0	0	0	0	0	0	0	0	0	28.9667	0	0	0	0		0	0	4.82779	4.82779	-32.1687	0.354539	-0.166667	0.519086		0	0	0	0	0	1	0
NAD salvage pathway II (PNC IV cycle)	7001.54	3723.72	3800.11	10279.9	1657.3	5261.34	9800.8	5447.48	9720.92	8837.09	12759.1	5572.19	7639.94	8404.66	5081.82	3916.97	4008.4	4373.08	4118.88	4575.07	3559.92	5207.53	8483.59	1619.58	4523.71	1796.18		8340.2	953.744	4198.42	1037.88	0.990235	0.013986	0.809524	0.085899		5932.11	1226.3	4345.7	177.413	0.448955	0.730769	0.142857	0.622592
plasmalogen degradation	2.40863	0	0	10.2835	8.21053	0	0	0	0	0	19.6555	0	0	0.796195	0	0	29.9667	12.7888	0.419413	0	0.277571	38.1874	7.61492	0.557077	0	1.93967		2.92167	2.79122	8.09611	6.12953	-1.47044	0.132932	-0.5	0.590343		2.98609	1.66581	7.19581	5.00351	-1.2689	0.697827	-0.142857	0.622592
UMP biosynthesis II	8842.4	4584.38	4565.78	12492.8	2244.76	7533.49	9534.76	7448.44	12736.1	11276.4	17198.1	7448.87	10048.6	8427.17	6385.23	6774.46	5673.92	5250.87	4529.27	6322.98	4224.85	7318.51	10403.7	2908.57	5436.38	2456.26		10654.8	1322.18	5458.04	1224.1	0.965052	0.013986	0.809524	0.085899		7114.06	1332.35	5822.79	341.304	0.288962	0.5338	0.238095	0.622592
UMP biosynthesis III	8842.4	4584.38	4565.78	12492.8	2244.76	7533.49	9534.76	7448.44	12736.1	11276.4	17198.1	7448.87	10048.6	8427.17	6385.23	6774.46	5673.92	5250.87	4529.27	6322.98	4224.85	7318.51	10403.7	2908.57	5436.38	2456.26		10654.8	1322.18	5458.04	1224.1	0.965052	0.013986	0.809524	0.085899		7114.06	1332.35	5822.79	341.304	0.288962	0.5338	0.238095	0.622592
(aminomethyl)phosphonate degradation	0	20.1239	3.81826	26.5836	0	15.8478	0	0	5.59069	38.1153	6.71667	9.95406	0	0	11.4822	12.3965	0	0	198.921	0	11.2169	264.524	0	3.76112	0	5.00217		8.62524	5.135	47.4174	43.4541	-2.45878	0.941428	-0.0476191	0.559244		9.48194	4.22025	37.1333	32.4457	-1.96946	0.880556	0.0714286	0.622592
glyphosate degradation III	284.285	103.238	51.1459	30.4063	165.178	1067.78	15.0663	74.9613	150.386	243.331	7.68425	191.658	1209.54	30.0954	162.591	131.473	50.8902	0	225.496	18.8507	105.199	315.877	6.45847	4.30233	0	24.2893		272.523	159.483	76.0209	50.603	1.84191	0.137529	0.52381	0.519086		245.3	141.546	98.2169	36.348	1.3205	0.5338	0.238095	0.622592
(5Z)-dodecenoate biosynthesis II	7.49629	0	4.99697	47.4019	9.97522	37.3857	19.978	0	32.4553	76.1435	94.7303	1147.76	84.5914	9.99312	11.8637	67.0384	22.4411	748.045	315.094	276.562	0	275.421	22.4738	210.074	0	0		206.524	157.5	84.6615	50.8224	1.28654	0.468879	0.261905	0.640473		18.1763	6.74674	240.174	114.656	-3.72395	0.0221445	-0.761905	0.622592
D-erythronate degradation II	0	0	0	0	1.14286	0	1.33266	0	0	18.1862	0	0	0	0	0	0	0	0	0	24.4309	0	1.71285	0	2.12571	0	0		2.59803	2.59803	0.639762	0.408116	2.02181	0.629081	-0.142857	0.640473		0.353645	0.229214	4.07182	4.07182	-3.5253	0.846796	0.0714286	0.622592
L-threonate degradation	0	0	0	0	1.14286	0	1.33266	0	0	20.2636	0	0	0	0	0	0	0	0	0	24.4309	0	2.43686	0	2.85699	0	0		2.8948	2.8948	0.882308	0.56065	1.71411	0.629081	-0.142857	0.66557		0.353645	0.229214	4.07182	4.07182	-3.5253	0.846796	0.0714286	0.622592
anhydromuropeptides recycling II	541.372	354.629	349.986	293.864	63.3667	175.936	756.192	1214.47	706.942	857.893	1702.23	1017.44	615.094	494.643	1025.09	671.664	154.615	714.153	562.51	439.622	381.903	548.342	507.994	295.885	22.691	390.453		944.102	156.386	357.878	76.7339	1.39948	0.004662	0.904762	0.084778		362.192	86.768	594.609	118.91	-0.715185	0.180653	-0.47619	0.622592
glucosylglycerol biosynthesis	0	0	0	0	0	0	0	0	0	0	0	0	0	0	0	0	0	0	0	0	0	16.4868	0	0	0	0		0	0	2.7478	2.7478	-31.3556	0.354539	-0.166667	0.519086		0	0	0	0	0	1	0
5-oxo-L-proline metabolism	29.5899	0	0	0	0	0	0	0	0	0	0	0	0	0	0	0	0	0	0	0	0	46.2557	0	1.17777	0	2.93976		0	0	8.39553	7.58662	-32.967	0.0533491	-0.5	0.518781		4.22713	4.22713	0	0	31.977	0.440401	0.142857	0.622592
toxoflavin biosynthesis	4055.02	1806.61	3002.32	4560.52	880.603	4407.5	3640.03	2702.72	8546.06	6180.83	9296.96	3470.39	3828.29	2795.32	3152.88	3038.56	2442.86	3165.31	2283.04	3038.69	1776.44	4330.46	5334.66	1138.83	2843.38	1203.43		5260.08	1044.37	2771.2	709.927	0.924575	0.137529	0.52381	0.263565		3193.23	525.394	2853.56	158.056	0.162255	0.5338	0.238095	0.711211
superpathway of menaquinol-8 biosynthesis III	174.31	203.132	574.611	171.347	14.1555	137.449	396.422	246.605	222.746	324.586	727.881	115.853	384.069	243.848	175.523	217.327	65.641	32.7624	406.078	204.509	95.3217	370.927	144.757	137.424	140.296	114.119		323.655	74.4375	167.141	41.4741	0.953395	0.0734266	0.619048	0.311633		238.775	70.4293	183.64	54.0994	0.378773	0.945221	-0.0476191	0.700744
Entner-Doudoroff pathway I	451.629	333.379	946.787	2553.07	129.725	207.406	2993.59	584.785	2550.28	926.035	1920.46	226.884	673.449	477.855	708.783	701.192	106.594	744.799	484.331	2098.95	307.016	917.392	2778.89	523.83	884.241	279.007		1051.39	323.19	948.396	382.775	0.14874	0.835664	0.0952381	0.911108		1087.94	448.961	807.441	276.195	0.43017	1	0	0.731931
homocysteine and cysteine interconversion	369.59	152.908	84.0382	47.5955	34.1567	18.0379	159.531	484.576	144.34	371.694	108.643	117.211	288.049	261.476	122.755	60.239	46.0497	121.684	98.7743	86.5334	114.565	75.1365	213.121	27.6389	16.8808	153.297		253.713	53.4738	100.107	30.8827	1.34166	0.0512821	0.666667	0.152386		123.694	46.071	89.3392	12.8847	0.46941	1	0	0.672818
L-serine biosynthesis II	526.472	707.24	230.482	550.789	77.8394	193.244	1094.83	400.088	569.44	524.579	981.252	170.072	301.35	515.542	215.373	450.983	379.631	238.175	95.9314	413.904	244.952	177.228	1222.64	147.99	203.5	89.6435		494.617	97.023	347.66	176.297	0.508638	0.137529	0.52381	0.607279		482.985	133.004	299	56.1941	0.691836	0.445221	0.285714	0.622592
D-xylose degradation V	0	0	0	0	0	0	0	0	0	0	0	0	0	0	0	0	0	0	0	0	0	15.5294	0	0	0	2.18182		0	0	2.95187	2.54061	-31.459	0.139854	-0.333333	0.488808		0	0	0	0	0	1	0
palmitoyl ethanolamide biosynthesis	0	0	0	21.3173	0	8.82054	0	0	0	0	0	0	0	0	7.48191	0	0	0	216.892	0	0	167.288	0	0	0	0		0	0	27.8814	27.8814	-34.6986	0.354539	-0.166667	0.519086		4.3054	3.09559	37.3957	35.9201	-3.11865	0.930479	-0.0476191	0.622592
lipid IVA biosynthesis (P, putida)	593.859	695.451	865.328	1730.21	329.202	427.51	1831.01	1434.44	5860.68	532.517	1914.68	2182.29	970.679	437.222	722.86	662.194	131.72	575.731	645.053	1057.97	172.3	519.103	1798.95	554.239	1432.4	325.67		1904.64	704.693	800.443	268.087	1.25065	0.137529	0.52381	0.436463		924.652	230.816	632.588	121.687	0.547644	0.628205	0.190476	0.622592
(S)-lactate fermentation to propanoate, acetate and hydrogen	1160.45	662.359	1392.06	2326.35	105.269	1061.93	2574.28	1113.18	2488.73	1040.71	3030.05	525.554	2468.8	736.645	984.377	604.743	362.099	533.593	761.191	1709.43	421.797	626.532	2714.91	885.911	1794.84	375.289		1629.1	379.015	1136.55	380.259	0.519414	0.294872	0.380952	0.559244		1326.1	330.621	825.906	196.587	0.683142	0.234266	0.428571	0.622592
mevalonate pathway IV (archaea)	0	0	0	0	0	0	0	26.7878	0	0	0	0	20.6499	0	0	0	0	0	0	0	0	0	0	0	0	0		6.77681	4.42538	0	0	32.658	0.21159	0.285714	0.435783		0	0	0	0	0	1	0
L-ascorbate biosynthesis VI (plants, myo-inositol pathway)	0	0	0	0	7.26008	0	0	0	0	0	0	0	0	0	0	0	0	0	0	0	0	0	0	0	0	0		0	0	0	0	0	1	0			1.03715	1.03715	0	0	29.95	0.440401	0.142857	0.622592
pentose phosphate pathway (non-oxidative branch) II	13116	6714.01	6422.82	18075.1	3197.2	8140.32	19761.5	11969.2	14127.3	13219.2	22181.8	10924.7	13972.1	16109.7	8097.67	9170.4	8549.01	7546.45	7896.89	8699.17	6399.54	9692.9	14799.2	4411.05	7147.06	3551.43		14643.4	1403.26	7666.87	1677.19	0.933543	0.0221445	0.761905	0.084778		10775.3	2387.1	8326.6	241.246	0.371926	1	0	0.622592
valproate &beta;-oxidation	0	0	0	0	0	0	0	0	0	0	0	0	0	0	0	0	0	0	0	0	0	61.06	0	0	0	0		0	0	10.1767	10.1767	-33.2445	0.354539	-0.166667	0.519086		0	0	0	0	0	1	0
L-arginine degradation XIII (reductive Stickland reaction)	590.296	484.944	757.654	420.204	100.307	358.056	592.487	1348.7	173.416	767.289	1243.36	255.071	1337.53	392.652	283.445	1003.73	723.432	209.153	384.11	1165.5	138.046	977.096	1031.65	472.133	63.4317	574.794		788.287	197.735	542.859	166.055	0.538144	0.365967	0.333333	0.559244		471.993	79.2972	628.228	162.565	-0.412524	0.730769	-0.142857	0.622592
L-alanine degradation VI (reductive Stickland reaction)	0	90.0687	0	0	31.8421	0	0	0	0	459.203	47.6321	71.7074	209.02	0	31.7005	359.028	38.228	66.2039	40.3624	64.4525	0	0	67.6417	0	20.8728	0		112.509	64.2465	14.7524	11.1135	2.93102	0.244114	0.380952	0.435792		17.4158	12.9128	99.9959	52.134	-2.52147	0.0331061	-0.714286	0.622592
L-alanine degradation V (oxidative Stickland reaction)	0	90.0687	0	0	31.8421	0	0	0	0	459.203	47.6321	71.7074	209.02	0	31.7005	359.028	38.228	66.2039	40.3624	64.4525	0	0	67.6417	0	20.8728	0		112.509	64.2465	14.7524	11.1135	2.93102	0.244114	0.380952	0.435792		17.4158	12.9128	99.9959	52.134	-2.52147	0.0331061	-0.714286	0.622592
L-glutamate degradation XI (reductive Stickland reaction)	704.713	414.11	271.682	722.895	179.748	361.194	497.775	422.101	982.653	271.11	1570.75	492.728	1156.14	855.196	602.904	376.196	427.487	655.386	295.657	75.7687	508.094	62.3972	787.779	228.399	0	71.442		821.525	173.96	276.352	126.714	1.5718	0.034965	0.714286	0.134617		450.302	78.0171	405.566	86.3215	0.150956	0.835664	0.0952381	0.779844
superpathway of sulfur amino acid biosynthesis (Saccharomyces cerevisiae)	35.6831	232.256	0	84.4254	20.282	77.5133	13.7183	0	136.049	72.3995	151.68	192.114	741.404	8.99583	37.9061	557.843	76.7275	1081.38	552.012	10.0186	0	798.62	0	359.401	0	69.1832		186.092	96.4878	204.534	131.75	-0.136328	0.56229	0.214286	0.965076		66.2683	30.1627	385.981	173.092	-2.54214	0.234266	-0.428571	0.622592
fructan biosynthesis	0	19	0	4	9	0	9	0	11	76.4	0	10	0	5	0	0	21	0	0	0	15	71	13	0	0	9		14.6286	10.4483	18	10.9118	-0.299208	0.607022	-0.190476	0.90271		5.85714	2.66752	3.5	3.5	0.742842	0.327559	0.309524	0.724621
superpathway of purine nucleotides de novo biosynthesis I	1279.91	1600.58	867.968	3648.39	595.965	2788.73	3463.97	2386.36	1602.49	912.824	3688.77	1387.02	3266.37	993.056	1227.57	1654.18	412.242	1630.75	1096.88	2045.83	677.33	1734.11	3770.74	716.541	2794.5	640.949		2033.84	417.661	1722.36	535.995	0.239817	0.5338	0.238095	0.770121		2035.07	473.205	1344.58	231.934	0.59793	0.5338	0.238095	0.622592
mevalonate pathway I (eukaryotes and bacteria)	12.7371	0	2.86396	17.906	4.1072	15.4518	11.1707	37.9686	20.8193	71.907	42.2473	11.0299	46.6732	47.0777	17.0964	45.2473	12.1343	22.1716	32.6131	110.633	0	0	11.6585	88.452	0	8.8438		39.6747	7.44549	18.159	14.2119	1.12753	0.072557	0.619048	0.435783		9.17667	2.59115	39.9827	14.9333	-2.12333	0.013986	-0.809524	0.622592
L-cysteine biosynthesis VI (from L-methionine)	3520.53	2350.24	1147.95	6254.76	1219.9	873.693	5866.82	3441.99	2209.65	1157.02	3414.28	4089.58	2232.65	5338.98	1667.79	1233.52	2199.73	2017.57	1573.53	1152.54	1897.42	1564.78	4055.22	474.276	1676.75	759.678		3126.31	523.799	1738.02	515.841	0.847015	0.0734266	0.619048	0.272103		3033.41	853.807	1640.78	169.695	0.886559	0.628205	0.190476	0.622592
superpathway of L-alanine biosynthesis	2704.92	1459.49	2050.72	5509.68	374.079	1273.79	4318.21	2035.96	9223.94	6555.44	4855.74	2304.36	3244.46	2305.12	1353.8	1932.53	2631.78	2474.35	1915.38	2841.54	1570.08	2495.71	4713.22	1374.26	2749.46	907.378		4360.72	1021.41	2301.68	559.556	0.921876	0.137529	0.52381	0.3354		2527.27	685.018	2191.56	226.676	0.205619	1	0	0.75465
ADP-L-glycero-&beta;-D-manno-heptose biosynthesis	430.183	229.129	108.331	143.356	171.501	946.591	252.113	299.912	202.102	210.97	732.957	1138.42	1074.17	281.317	357.242	510.542	106.792	477.973	198.967	161.01	209.666	315.503	230.312	200.817	0	74.7616		562.834	156.145	171.843	46.6482	1.71162	0.0512821	0.666667	0.184026		325.886	110.781	302.088	69.7874	0.109402	0.945221	-0.0476191	0.8999
anhydromuropeptides recycling I	957.801	542.304	349.986	2149.28	83.38	193.302	756.192	2235.48	706.942	954.368	2090.63	1391.14	786.854	592.548	1199.82	672.926	154.615	835.771	776.925	599.676	530.935	612.436	736.995	295.885	292.76	482.503		1251.14	254.802	491.919	71.7149	1.34675	0.00815851	0.857143	0.104861		718.892	265.109	706.623	139.302	0.0248358	0.628205	-0.190476	0.974425
3-phenylpropanoate and 3-(3-hydroxyphenyl)propanoate degradation	0	0	0	0	0	0	0	0	0	20.3862	0	0	0	0	0	0	0	0	0	0	0	0	0	0	0	0		2.91231	2.91231	0	0	31.4395	0.440401	0.142857	0.559244		0	0	0	0	0	1	0
superpathway of purine deoxyribonucleosides degradation	4433.37	2168.38	2848.56	7602.86	1395.29	4845.11	11277.9	5112.44	4259.67	7960.69	12645.4	4304.94	5802.49	9024.44	4748.65	4418.84	3633.87	3660.35	5244.16	4391.24	2810.19	5310.67	5573.09	1660.14	3735.39	1875.11		7015.72	1161.48	3494.1	686.358	1.00567	0.034965	0.714286	0.129952		4938.77	1310.63	4349.52	255.169	0.183297	1	0	0.763885
superpathway of pyrimidine deoxyribonucleosides degradation	7194.88	3781.95	3718.3	9962.53	1922.19	5603.76	13425.4	6020.89	6081.91	9888.87	14434.9	6508.71	6292.44	11214.3	5449.2	5002.77	4076.97	4301.13	5582.59	4998.36	3610.89	5838.41	7299.35	1993.72	4252.32	2114.72		8634.57	1246.18	4184.9	853.519	1.04493	0.013986	0.809524	0.085899		6515.58	1522.19	4901.84	246.563	0.410571	0.730769	0.142857	0.622592
CDP-diacylglycerol biosynthesis II	9490.2	5132.03	4996.01	13384.4	2523.25	7175.78	18050.5	9696.63	10591.4	11813.8	18187.4	8364.2	11013	14646.3	7130.44	7640.06	6158.47	6114.12	7579.22	6117.49	4554.73	8394.82	10555.3	3106.5	6214.6	2716.51		12044.7	1261.05	5923.75	1261.48	1.02381	0.00815851	0.857143	0.083332		8678.89	2052.43	6789.97	303.825	0.354106	0.945221	0.0476191	0.622592
oleate &beta;-oxidation	0	0	0	0	0	0	0	0	0	0	0	0	0	0	0	0	0	0	0	0	0	195.672	0	0	0	0		0	0	32.6121	32.6121	-34.9247	0.354539	-0.166667	0.519086		0	0	0	0	0	1	0
polymyxin resistance	0	0	0	14.653	1.77669	5.31877	1.33321	0	0	14.0067	0	0	0	3.99886	57.141	153.733	3.99444	0	145.428	21.7038	45.4804	148.223	2.66585	2.47217	0	3.32286		2.57222	1.98725	33.6941	23.9799	-3.71141	0.132932	-0.5	0.435783		3.29739	2.02264	63.6667	28.4104	-4.27114	0.0596745	-0.642857	0.622592
superpathway of heme b biosynthesis from uroporphyrinogen-III	0	0	0	25.8367	1.71192	10.6754	2.76684	0	0	18.5501	31.2372	0	0	1.48328	7.8495	10.2502	0	319.064	146.567	27.8042	0	224.381	0	5.20741	0	2.81799		7.32438	4.7473	38.7344	37.1392	-2.40284	0.815798	-0.0952381	0.559244		5.85582	3.62546	85.2559	51.837	-3.86386	0.111055	-0.547619	0.622592
ethanolamine utilization	3587.04	1643.97	2528.54	7175.21	1361.58	6152.59	9769.03	5117.91	3297.64	12522.8	17552.1	2660.6	5647.89	8070.48	6893.67	5875.17	4845.41	3611.11	5759.84	5340.31	2997.1	7621.99	4784.12	1885.97	3935.61	1950.83		7838.49	2046.96	3862.6	881.26	1.021	0.101399	0.571429	0.3354		4602.57	1198.25	5387.59	450.802	-0.2272	0.628205	-0.190476	0.711211
tRNA processing	294.888	304.528	64.915	296.02	10.8189	44.6776	114.83	561.97	59.012	91.0507	495.05	1435.18	35.9742	257.995	222.266	613.839	12.8181	591.986	417.185	53.5562	71.9492	575.699	106.746	62.7615	0	105.126		419.462	186.995	153.714	85.8728	1.44829	0.5338	0.238095	0.513838		161.525	49.8101	318.608	107.185	-0.980024	0.365967	-0.333333	0.622592
methylphosphonate degradation I	235.176	85.4409	42.2274	25.1051	137.438	1011.69	12.4371	61.9643	124.519	195.205	6.342	158.638	998.267	24.8456	134.443	107.89	41.8878	0	185.603	15.3901	86.9698	253.561	5.33117	3.55159	0	20.0114		224.254	131.636	61.5708	40.6418	1.86482	0.137529	0.52381	0.519086		221.36	134.924	80.8689	29.9534	1.45273	0.5338	0.238095	0.622592
peptidoglycan maturation (meso-diaminopimelate containing)	17223.9	8884.81	10413.6	23949.3	4419.2	12420.5	28113.8	17652.5	32448.4	26279.8	35832.1	16798.7	18655.2	21451.7	14521.7	12902.6	10740	11883.7	13002.5	13120.7	8689.04	17443.9	22258.5	5728.84	13099.5	5482.09		24159.8	2860.25	12117	2761.48	0.995576	0.0221445	0.761905	0.085899		15060.7	3214.62	12695.2	520.764	0.246512	0.945221	-0.0476191	0.672477
superpathway of pyrimidine ribonucleotides de novo biosynthesis	1053.52	1486.08	1383.14	3425.58	515.021	2628.29	2953.65	2102.28	1362.83	1634.15	3266.26	1968.1	2968.43	1280.39	1570.56	1492.5	410.329	1483.52	1576.47	1890.29	819.866	1598.76	3483.8	1385.57	2754.31	628.269		2083.21	291.219	1778.43	457.856	0.228202	0.5338	0.238095	0.697398		1920.76	409.359	1403.95	207.806	0.452186	0.835664	0.0952381	0.622592
superpathway of pyrimidine deoxyribonucleotides de novo biosynthesis (E, coli)	767.714	1069.79	539.686	2342.74	376.509	1841.55	2445.44	1584	937.829	493.258	2167.31	862.897	2087.91	605.023	717.996	1010.33	241.588	1024.88	716.142	1288.87	410.669	1076.04	2545.13	441.819	2108.35	411.856		1248.32	262.363	1165.65	385.652	0.0988566	0.628205	0.190476	0.923463		1340.49	325.443	833.302	147.505	0.685849	0.365967	0.333333	0.622592
L-ascorbate degradation I (bacterial, anaerobic)	66.7305	86.4841	53.3355	248.769	114.388	174.678	31.7876	101.826	191.369	274.641	450.549	215.736	399.955	91.3435	181.87	370.55	129.735	141.937	440.533	488.29	412.998	298.426	115.073	355.167	0	113.071		246.489	52.3191	215.789	66.4344	0.191898	0.945221	0.0476191	0.824006		110.882	28.9528	292.152	65.2532	-1.3977	0.0221445	-0.761905	0.622592
phenylacetate degradation I (aerobic)	0	0	0	20.7424	0	7.8329	0	0	0	19.426	0	0	0	0	5.9382	0	0	0	184.579	0	0	0	0	0	0	0		2.77515	2.77515	0	0	31.3699	0.440401	0.142857	0.559244		4.08219	2.98788	31.7528	30.5805	-2.95947	0.930479	-0.0476191	0.622592
2-methylcitrate cycle I	0	0	0	0	1	0	1.24975	0	0	7.15359	0	0	0	0	0	0	0	0	0	20.4282	0	38.8624	0	2.26966	0	1.24545		1.02194	1.02194	7.06292	6.37098	-2.78895	0.256731	-0.333333	0.554809		0.321393	0.20924	3.40469	3.40469	-3.40511	0.846796	0.0714286	0.622592
aspartate superpathway	1790.43	945.929	1251.37	1267.86	936.713	636.289	1801.09	3105.79	2010.28	2220.62	2810.12	3926.33	1965.51	2200.64	1952.1	1948.17	1409.13	1741.35	1770.48	1370.85	1126.49	2005.6	2165.61	984.92	385.936	866.424		2605.61	272.234	1255.83	282.154	1.05298	0.00815851	0.857143	0.083332		1232.81	166.28	1698.68	104.044	-0.462464	0.0734266	-0.619048	0.622592
superpathway of pyridoxal 5'-phosphate biosynthesis and salvage	180.889	146.267	523.563	1691.75	12.3986	37.7	2121.46	119.557	2390.51	109.099	392.291	1022.12	467.612	1.64558	224.338	202.633	28.0514	503.773	310.524	1172.52	107.61	680.709	2291.21	161.655	706.929	81.2649		643.263	318.536	671.563	344.049	-0.0621146	1	0	0.991356		673.433	327.975	406.973	165.673	0.726599	0.945221	-0.0476191	0.669733
(5Z)-dodecenoate biosynthesis I	8352.66	4541.52	4465.26	12685.2	2215.93	6707.35	9727.29	7981.72	13220.6	11330.6	18248.8	7819.46	9683.71	7837.33	6842.34	5289.26	4646.62	5200.44	4494.83	6115.34	4107.41	6397.35	10561.4	2369.53	5634.43	2147.65		10874.6	1451.08	5202.97	1276.58	1.06356	0.013986	0.809524	0.085899		6956.45	1354.16	5431.47	366.293	0.357009	0.730769	0.142857	0.622592
superpathway of fatty acid biosynthesis I (E, coli)	17.9685	0	11.9736	113.162	23.7951	89.0204	47.8126	0	77.5818	181.061	225.692	2297.08	200.524	23.9429	28.4055	158.14	53.4921	1491.48	690.315	623.978	0	624.178	53.775	447.36	0	0		429.412	313.062	187.552	112.778	1.19507	0.468879	0.261905	0.643935		43.3904	16.0874	507.635	228.976	-3.54834	0.0221445	-0.761905	0.622592
assimilatory sulfate reduction IV	2486.21	665.775	1182.02	3299.44	482.273	5761.21	1930.86	1490.09	6310.53	7344.78	8392.73	998.601	1860.96	1551.06	3024.38	1734.58	1527.6	2162.9	951.64	2631.3	1411.42	2075.45	1878.9	505.904	1640.02	539.845		3992.68	1212.07	1341.92	274.612	1.57305	0.234266	0.428571	0.24313		2258.26	696.288	2005.4	309.134	0.17132	0.945221	-0.0476191	0.824088
L-ascorbate biosynthesis IV (animals, D-glucuronate pathway)	0	0	0	0	0	0	0	0	0	0	0	0	0	0	0	0	0	0	0	0	0	30.9141	0	0	0	0		0	0	5.15235	5.15235	-32.2626	0.354539	-0.166667	0.519086		0	0	0	0	0	1	0
NAD salvage pathway V (PNC V cycle)	3120.59	765.861	1289.28	1589.08	873.339	2199.53	615.876	2786.22	1489.13	1552.38	3275.12	3236.71	3250.98	1106.94	1324.82	1611.33	911.248	1640.17	516.309	752.453	906.323	1080.37	2197.1	493.711	132.772	934.376		2385.35	363.773	957.444	285.782	1.31694	0.00815851	0.857143	0.085899		1493.37	340.903	1126.06	191.209	0.407289	0.730769	0.142857	0.622592
nitrate reduction VI (assimilatory)	904.005	863.267	211.1	595.948	430.651	267.721	404.355	1241.74	945.698	468.284	1451.29	2165.61	415.271	688.195	382.074	821.232	555.318	488.406	67.9614	211.497	347.585	291.649	1281.01	170.556	74.81	228.235		1053.73	235.299	398.974	180.606	1.40113	0.0221445	0.761905	0.208237		525.292	103.657	421.082	108.446	0.319021	0.5338	0.238095	0.669733
phosphatidylglycerol biosynthesis I (plastidic)	8460.9	4513.77	4431.7	11614.1	2221.3	6255.69	16142.2	8328.38	8810.51	10522.4	15382.4	7406.87	9348.87	13055	6094.01	6185.95	5333.92	5279.7	6657.73	5368.25	4089.36	7286.43	9652.71	2524.27	5165.11	2482.52		10407.8	1077.58	5200.07	1154.11	1.00106	0.013986	0.809524	0.083332		7662.82	1826.37	5819.93	234.028	0.396874	0.835664	0.0952381	0.622592
phosphatidylglycerol biosynthesis II (non-plastidic)	8460.9	4513.77	4431.7	11614.1	2221.3	6255.69	16142.2	8328.38	8810.51	10522.4	15382.4	7406.87	9348.87	13055	6094.01	6185.95	5333.92	5279.7	6657.73	5368.25	4089.36	7286.43	9652.71	2524.27	5165.11	2482.52		10407.8	1077.58	5200.07	1154.11	1.00106	0.013986	0.809524	0.083332		7662.82	1826.37	5819.93	234.028	0.396874	0.835664	0.0952381	0.622592
superpathway of fermentation (Chlamydomonas reinhardtii)	3770.94	1837.09	2553.93	6255.83	907.427	3150.48	3948.21	3815.36	3746.65	9901.36	12456.4	2334	4978.93	4604.89	4551.5	4734.32	3229.9	3167.34	3704.47	3696.36	2366.91	5786.08	4889.49	1428.98	3036.06	1428.85		5976.8	1407.3	3156.06	742.183	0.921248	0.180653	0.47619	0.3354		3203.42	650.221	3847.32	268.913	-0.264241	0.365967	-0.333333	0.622592
ketogenesis	0	0	0	0	0	0	0	0	0	0	0	0	0	0	0	0	0	0	0	3.91511	0	0	0	0	0	2.41611		0	0	0.402685	0.402685	-28.5851	0.354539	-0.166667	0.519086		0	0	0.652519	0.652519	-29.2814	0.354539	-0.166667	0.622592
sucrose degradation V (sucrose &alpha;-glucosidase)	120.946	63.6438	600.271	257.04	42.0166	58.2101	1451.78	186.944	44.1227	482.76	932.868	37.8872	113.371	51.1769	447.993	401.543	28.1369	16.1747	377.562	488.534	219.748	1009.8	1843.6	19.4414	382.541	540.291		264.161	126.174	669.237	271.92	-1.3411	0.234266	-0.428571	0.435427		370.558	194.979	293.324	87.1728	0.337205	0.945221	0.0476191	0.80455
phytol degradation	4378.9	2202.38	1683	9010.17	1416.32	1687.34	10474.9	3594.99	2944.49	6788.1	12704.7	4072.22	4112.83	7163.64	4665.25	3891.78	2897.53	2218.6	4515.51	4098.77	2480.24	2901.06	5125.8	923.323	3788.54	1153.51		5911.56	1284.26	2728.75	650.678	1.1153	0.034965	0.714286	0.217019		4407.57	1436.19	3714.57	392.844	0.246787	0.5338	-0.238095	0.75465
fatty acid &beta;-oxidation VI (mammalian peroxisome)	0	0	0	0	0	0	0	0	0	0	0	0	0	0	0	0	0	0	0	0	0	34.636	0	0	0	0		0	0	5.77267	5.77267	-32.4266	0.354539	-0.166667	0.519086		0	0	0	0	0	1	0
gluconeogenesis III	1187.56	1005.43	2405.53	3678.33	146.053	930.389	4313.45	1700.11	4434.9	1382.53	3534.68	587.103	2856.3	1077.2	965.039	1482.31	1132.73	846.056	1225.77	2751.26	369.922	1531.94	4887.03	1147.1	2772.13	742.732		2224.69	534.142	1908.48	684.72	0.221182	0.628205	0.190476	0.824006		1952.39	588.538	1400.53	284.634	0.479271	0.835664	0.0952381	0.638101
superpathway of purine nucleotide salvage	1275.25	1475.86	711.39	3594.81	580.381	1980.93	3059.24	2412.49	1559.85	888.416	3741.44	1383.83	2695.74	1000.85	1316.09	1624.94	417.014	1584.32	1116.08	2030.77	668.516	1707.28	3264.17	672.255	2609.14	613.639		1954.66	392.784	1589.17	465.471	0.298649	0.445221	0.285714	0.678873		1811.12	433.476	1348.2	225.111	0.42585	0.730769	0.142857	0.622592
myristate biosynthesis (mitochondria)	719.061	874.664	1716.42	2702.2	109.039	120.879	6121.15	1712.67	13177	1786.72	3803.28	3201.31	858.697	1136.37	1628.3	1061.39	554.962	1204.06	2327.29	2435.26	879.319	769.875	6757.7	305.739	1832.66	509.965		3668.01	1635.34	1842.54	1006.23	0.9933	0.180653	0.47619	0.559244		1766.2	804.582	1535.21	302.28	0.202216	0.730769	-0.142857	0.853928
dopamine degradation	0	0	0	0	0	0	0	3	0	0	60	0	0	0	0	0	0	0	5	0	0	0	0	0	0	3		9	8.5105	0.5	0.5	4.16992	0.628216	0.142857	0.559244		0	0	0.833333	0.833333	-29.6343	0.354539	-0.166667	0.622592
NAD salvage pathway I (PNC VI cycle)	3373.39	874.339	1423.36	1840.98	921.417	2388.9	725.051	2920.58	1725.69	1786.23	3692.53	3386.28	3522.52	1278.66	1495.45	1845.63	1028.31	1809.67	880.793	869.369	1024.72	1614.47	2487.18	981.203	158.149	983.521		2616.07	375.958	1208.21	318.282	1.11453	0.013986	0.809524	0.086912		1649.63	364.884	1321.54	185.102	0.319929	0.835664	0.0952381	0.655413
NAD de novo biosynthesis I (from aspartate)	4349.34	2213.42	3444.36	6964.48	1191.79	4637.15	7652.47	4188.69	9478.78	8787.26	11647.7	4117.45	5810.29	5693.88	4205.51	3502.16	3926.96	3319.9	4349.63	3560.38	2722.1	5341.55	6180.79	1670.94	4189.69	1693.29		7103.44	1093.26	3633.06	778.079	0.967332	0.0734266	0.619048	0.129952		4350.43	888.869	3810.76	169.173	0.19108	0.730769	0.142857	0.721082
pyridoxal 5'-phosphate biosynthesis I	137.307	114.749	399.22	1202.57	9.58904	29.5021	1572.07	94.2408	1770.6	85.8392	302.772	694.946	339.932	1.33136	171.766	151.932	21.7673	313.49	235.616	861.625	80.1258	455.011	1631.9	128.493	560.345	64.0264		469.951	233.782	486.65	244.28	-0.0503745	1	0	0.991356		495.001	238.785	292.699	120.445	0.758014	0.945221	-0.0476191	0.661518
TCA cycle VI (Helicobacter)	1432.68	1090.57	658.038	1573.86	355.604	1129.07	1438.26	1468.56	1854	1613.14	4065.03	1008.12	2411.6	1416.69	1080.94	1439.36	1110.28	760.095	892.72	687.608	1394.6	1410.38	825.424	362.533	95.1169	672.164		1976.73	384.443	793.369	218.409	1.31705	0.004662	0.904762	0.122139		1096.87	169.028	995.167	112.288	0.140381	0.628205	0.190476	0.740179
L-rhamnose degradation I	1358.88	412.546	633.063	4321.18	506.594	765.836	4032.99	976.256	5767.41	3566.74	6843.94	1038.12	1777.78	1476.16	2663.41	2308.45	1088.08	747.684	971.412	3194.64	1357.38	1419.68	3870.53	585.68	2908.18	427.712		3063.77	906.164	1761.53	553.913	0.798483	0.294872	0.380952	0.519086		1718.73	645.868	1828.95	418.121	-0.0896711	0.5338	-0.238095	0.921406
flavin biosynthesis I (bacteria and plants)	4887.02	2313.59	3409.32	5843.16	1118.98	4816.29	4491.77	3416.43	8954.01	6211.03	10626.9	4248.38	4934.55	3575.6	3556.4	3704.65	3038.59	3446.2	2875.8	3540.78	2165.96	4771.89	6237.53	1492.89	3394.83	1428.34		5995.27	1057.12	3248.57	792.537	0.88402	0.0734266	0.619048	0.242979		3840.02	625	3360.4	133.569	0.192481	0.5338	0.238095	0.669733
formaldehyde oxidation I	263.844	218.019	15.7494	231.028	19.1524	116.683	318.506	330.972	269.962	433.394	571.021	85.5067	193.891	202.909	48.0514	473.167	81.1725	199.066	222.12	162.34	0	306.997	84.3171	232.424	174.087	159.294		298.237	61.6788	159.52	44.1131	0.90272	0.101399	0.571429	0.304982		168.997	45.3229	197.653	61.564	-0.225968	1	0	0.78033
adenosine nucleotides degradation II	1855.68	972.095	858.003	1956.69	666.181	850.979	657.018	2775.5	2878.8	3404.88	3246.24	2939.54	3499.4	1250.88	1943	2224.16	2546.2	1354.58	1312.28	3257.71	1810.49	1610.67	2456.26	1595.1	111.841	1030.24		2856.46	286.935	1435.77	324.296	0.992407	0.013986	0.809524	0.083332		1116.66	208.417	2106.32	303.06	-0.915531	0.0221445	-0.761905	0.622592
superpathway of L-serine and glycine biosynthesis I	7484.14	4062.37	4046.91	10339.4	1965.13	6028.92	8827.03	7323.39	10072.7	9441.39	14057.5	6561.27	9144.05	7637.23	5765.07	5803.55	4954.79	4640.17	4225.33	5016.86	3616.53	6718.75	8933.29	2621.86	4503.92	2030.83		9176.78	942.905	4737.53	1074.6	0.953852	0.013986	0.809524	0.085899		6107.69	1121.16	5067.63	254.002	0.269317	0.730769	0.142857	0.622592
assimilatory sulfate reduction I	2486.21	602.053	1182.02	3299.44	482.273	5761.21	1930.86	1490.09	6310.53	7344.78	8392.73	1092.96	1860.96	1551.06	3024.38	1734.58	1527.6	2162.9	951.64	2631.3	1411.42	2075.45	1878.9	505.904	1640.02	539.845		4006.16	1206.58	1341.92	274.612	1.57792	0.234266	0.428571	0.242979		2249.15	699.808	2005.4	309.134	0.165492	0.945221	-0.0476191	0.828789
superpathway of sulfate assimilation and cysteine biosynthesis	3983.91	1150.82	1965.21	5423.81	834.533	4812.13	3486.65	2667.36	7946.27	8217.65	10865	2029.52	3250.56	2838.54	4124.37	2832.96	2498.44	3066.44	1697.92	3652.65	2187.37	3399.86	3406.53	897.416	2596.27	929.639		5402.13	1330.03	2236.18	460.263	1.27249	0.137529	0.52381	0.217019		3093.87	681.061	2978.8	349.607	0.0546808	0.945221	0.0476191	0.920719
TCA cycle I (prokaryotic)	1174.67	868.781	617.56	3558.44	109.888	129.362	3528.06	2171.92	793.638	533.868	3297.48	1954.74	1250.24	632.02	1307.41	1438.92	94.9743	1308.43	1221.68	2104.67	363.377	1344.64	4122	609.555	932.847	623.537		1519.13	382.186	1332.66	574.62	0.188938	0.5338	0.238095	0.869887		1426.68	564.983	1246.01	265.056	0.195344	0.628205	-0.190476	0.846259
superpathway of glyoxylate bypass and TCA	0	0	0	43.5957	7.58581	14.6418	5.32729	0	0	39.9095	0	0	0	0	11.918	0	0	0	343.939	84.9733	0	523.865	0	11.8166	0	3.98085		5.70136	5.70136	89.9438	86.8046	-3.97965	0.256731	-0.333333	0.539598		10.1644	5.93154	73.4718	55.7579	-2.85367	0.763775	-0.119048	0.622592
superpathway of thiamine diphosphate biosynthesis I	1860.57	1300.3	2148.95	3019.34	894.147	4941.06	3106.81	1924.7	8900.08	1603.36	4300.65	3000.85	2546.98	1209.27	1069.96	1606.45	1547.78	1448.39	1603.5	2166.83	1372.53	1684.96	3436.13	1270.59	2535.39	741.352		3355.13	1001.65	1840.16	400.209	0.866538	0.234266	0.428571	0.461679		2467.31	514.998	1573.82	144.21	0.648671	0.294872	0.380952	0.622592
superpathway of thiamine diphosphate biosynthesis III (eukaryotes)	6750.75	3042.55	3817.04	9248.6	1695.12	6096.6	6976.72	5323.45	8903.32	9842.51	13883	5516.52	7808.25	5334.75	4827.28	4965.11	4427	4368.22	3939.1	4881.51	3234.42	6305.36	8364.05	1882.41	4557.09	1933.07		8087.4	1187.63	4379.4	1051.17	0.884943	0.0512821	0.666667	0.170806		5375.34	992.745	4568.04	161.092	0.234781	0.730769	0.142857	0.656469
superpathway of L-threonine metabolism	0	0	0	52.8109	0	17.1242	0	0	0	15.503	0	0	0	0	13.091	0	0	0	379.274	31.4164	0	6.6846	0	8.02746	0	0		2.21472	2.21472	2.45201	1.56045	-0.146842	0.629081	-0.142857	0.983223		9.99073	7.5333	70.6302	61.9342	-2.82162	0.514705	-0.214286	0.622592
superpathway of L-threonine biosynthesis	7899.76	4370.23	4228.24	11501.9	2028.23	5954.3	9919.39	6895.08	11615.9	9714.6	14450.6	6679.08	8955.32	8487.28	5473.25	6318.77	5048.52	4853.24	4506.61	5586.45	3882.16	6701.06	9613.22	2526.24	4901.23	2360.14		9542.55	1036.06	4997.34	1133.18	0.933214	0.0221445	0.761905	0.085899		6557.43	1278.38	5297.81	260.911	0.307736	0.835664	0.0952381	0.622592
tRNA charging	7850.69	4328.85	4184.4	10970.2	2090.01	5837.9	14828.8	7679.6	10229.5	9142.77	14051	7264.71	9163.63	11822.2	5322.2	5955.68	5082.89	4822.76	5965.55	4940.67	3704.18	6670.7	9014.65	2595.14	5171.79	2276.88		9907.63	900.059	4905.56	1060.86	1.01412	0.004662	0.904762	0.083332		7155.83	1677.07	5348.29	205.214	0.420042	0.945221	0.0476191	0.622592
L-tryptophan biosynthesis	6466.55	3470.34	3757.74	10640.8	1782.55	6861.32	8591.72	4648.36	12915.6	11607.5	12545	5510.54	6238.72	7014.76	6201.71	3715.79	4169.99	4476.7	3533.03	5017.75	4306.83	6366.46	8756.28	1278.29	5065.62	1766.53		8640.08	1349.35	4590	1151.22	0.91255	0.0734266	0.619048	0.184026		5938.72	1179.2	4519.16	400.881	0.394097	0.5338	0.238095	0.622592
L-tyrosine degradation I	0	0	0	0	3	0	0	3	0	0	60	0	0	0	0	0	0	0	5	0	0	51.7954	0	0	0	3.58209		9	8.5105	9.22958	8.53323	-0.0363398	0.930479	-0.0476191	0.993695		0.428571	0.428571	0.833333	0.833333	-0.959358	0.909583	-0.0476191	0.750201
UDP-N-acetyl-D-glucosamine biosynthesis I	7491.46	3688.88	3624.41	9060.96	1893.87	5339.42	12870.9	7006.86	5718.63	7382.03	12045	6497.61	7949.31	10886.9	4814.61	5385.16	4468.64	4609.53	5341.17	3862.75	3323.38	5928.84	7436.29	2164.06	4024.75	2084.85		8212.34	889.266	4160.36	873.138	0.981084	0.0221445	0.761905	0.084778		6281.42	1435.36	4746.98	234.033	0.404082	0.945221	0.0476191	0.622592
superpathway of allantoin degradation in plants	47.3932	25.9545	3.44432	7.06324	1.32877	0	1.87298	47.5752	8.11044	61.3507	46.4469	1.96089	21.0528	4.61129	36.39	51.8541	6.98851	6.44924	19.1413	50.7601	0.98644	138.722	16.5734	10.888	0	3.7036		27.3012	9.13034	28.4789	22.2002	-0.0609305	0.365967	0.333333	0.991356		12.4367	6.73313	28.5972	8.44528	-1.20127	0.101399	-0.571429	0.622592
ureide biosynthesis	0	0	0	0	0	0	0	0	0	16.2994	0	0	0	0	0	0	0	0	0	0	0	165.133	0	0	0	0		2.32848	2.32848	27.5221	27.5221	-3.56313	0.909583	-0.0476191	0.559244		0	0	0	0	0	1	0
L-valine biosynthesis	9108.89	4710.72	4635.51	12920.5	2318.35	8441.09	8961.06	7347.05	11806.1	11336.7	17626	7553.64	10240.2	8232.2	6313.67	6000.52	5776.64	5696.52	4359.14	6061.73	4476.63	7030.41	10497.2	2681.91	5051.37	2426.42		10591.7	1353.65	5360.67	1236.06	0.98245	0.013986	0.809524	0.085899		7299.45	1358.78	5701.37	282.934	0.356478	0.5338	0.238095	0.622592

[truncated: 5 more sheets: Table S7, Table S8, Table S9, Table S10, Table S11]
